# Supplementary material for: Identification of IGF-1-enhanced cytokine expressions targeted by miR-181d in glioblastomas via an integrative miRNA/mRNA regulatory network analysis
Source: Sci Rep. 2017 Apr 7;7:732. doi: 10.1038/s41598-017-00826-0 (PMC5429683; doi:10.1038/s41598-017-00826-0)
Supplement: Supplementary file 1 — Dataset 1 [file 41598_2017_826_MOESM1_ESM.xls]

## Sheet: microarray
IGF-1 highly associated differentially expressed genes (DEGs) in microarray
Gene	log2FC	p.Value	FDR
IGF1	1.43682	1.2299e-88	1.48105e-84
SYK	1.41762	1.57855e-50	9.50443e-47
MNDA	1.99467	2.54285e-48	9.85737e-45
AOAH	1.16715	3.27433e-48	9.85737e-45
TLR5	1.42246	8.2288e-48	1.98182e-44
FYB	1.35508	3.72361e-46	7.47329e-43
CSF2RB	1.42398	3.49072e-45	6.00503e-42
CD4	1.38028	1.33431e-43	2.00846e-40
PLCG2	1.2934	2.18109e-42	2.91829e-39
GIMAP5	0.958003	3.23497e-42	3.89556e-39
IL10RA	1.73251	1.13494e-41	1.24245e-38
CD37	1.44232	1.82938e-41	1.83579e-38
PTAFR	0.778778	2.71274e-41	2.46723e-38
SELL	1.72941	2.8684e-41	2.46723e-38
CTSS	1.70173	3.78638e-41	3.0397e-38
DOCK2	1.39724	4.53393e-41	3.3237e-38
ADAM28	0.874201	4.69216e-41	3.3237e-38
PTPRC	1.61749	1.02856e-40	6.88109e-38
TLR7	1.55577	2.39732e-40	1.51939e-37
OLFML2B	1.62332	3.31774e-40	1.99761e-37
NCKAP1L	1.14186	5.80957e-40	3.33137e-37
RABGAP1L	1.09245	3.89013e-39	2.12931e-36
CCDC69	0.807373	1.05595e-38	5.32125e-36
NCF4	1.1385	1.06054e-38	5.32125e-36
SLCO2B1	1.07662	1.19194e-38	5.52161e-36
CSF1R	1.70918	1.19218e-38	5.52161e-36
GIMAP4	1.56443	1.43834e-38	6.41501e-36
LILRB1	1.38191	2.07617e-38	8.92902e-36
CCR5	1.00088	2.93452e-38	1.19634e-35
HMHA1	0.990256	2.98043e-38	1.19634e-35
HCK	1.65701	3.67654e-38	1.42816e-35
CXCL12	1.5442	4.43032e-38	1.66718e-35
IKZF1	0.513626	9.59389e-38	3.5009e-35
LAIR1	1.19708	1.63234e-37	5.78137e-35
C2	1.41445	3.84578e-37	1.31846e-34
CYBB	1.35931	3.94159e-37	1.31846e-34
MYO1F	1.12789	8.19029e-37	2.66561e-34
LRMP	0.778001	1.38168e-36	4.37848e-34
CD86	1.23915	3.94775e-36	1.21894e-33
LGALS9	1.06276	5.08509e-36	1.53087e-33
FMNL1	0.638756	1.86776e-35	5.48575e-33
CREBL2	1.01494	4.61052e-35	1.3219e-32
MAP3K8	1.29315	5.07862e-35	1.42225e-32
SELPLG	0.821573	5.26529e-35	1.44101e-32
P2RY13	1.59351	5.82448e-35	1.54339e-32
TBXAS1	1.19223	5.89569e-35	1.54339e-32
VAV1	0.778859	6.1832e-35	1.58422e-32
PRKCD	0.945215	7.53347e-35	1.88996e-32
DAB2	1.49079	1.12121e-34	2.75543e-32
GPSM3	0.653983	1.25062e-34	3.01199e-32
PTPN6	1.04894	2.27391e-34	5.36911e-32
FOLR2	1.52631	2.33121e-34	5.39853e-32
RHBDF2	0.862802	3.13221e-34	7.11662e-32
PLEK	1.08624	3.75254e-34	8.36817e-32
SH3TC1	0.988482	1.31688e-33	2.88326e-31
FCGR3B	1.0655	2.26584e-33	4.87236e-31
TNFRSF1B	1.30778	2.43749e-33	5.14952e-31
DEPDC6	1.33354	2.75586e-33	5.72174e-31
C1orf38	1.2923	4.49677e-33	9.17799e-31
IL16	0.434635	5.90409e-33	1.1823e-30
CD84	0.314063	6.05617e-33	1.1823e-30
BIN2	0.923559	6.08724e-33	1.1823e-30
CECR1	1.63408	8.90919e-33	1.70293e-30
EVI2B	1.56015	1.73409e-32	3.2628e-30
C3AR1	1.45021	2.04034e-32	3.77997e-30
LILRB4	1.0767	2.21766e-32	4.04623e-30
CXorf9	1.34954	2.57318e-32	4.61034e-30
SLC15A3	1.00852	2.60341e-32	4.61034e-30
IL4R	0.996175	2.74281e-32	4.78681e-30
ATP8B4	0.764987	2.8443e-32	4.89301e-30
LTBP2	1.46818	5.12847e-32	8.69817e-30
TGFBR2	0.953305	5.47909e-32	9.16378e-30
HCLS1	1.6592	5.70587e-32	9.41235e-30
TBC1D2B	0.962479	5.94338e-32	9.67164e-30
ALOX5	0.652622	7.93202e-32	1.27356e-29
CMKLR1	0.49895	9.25174e-32	1.46591e-29
ADCY7	1.03158	1.04923e-31	1.64088e-29
GMIP	0.673284	1.58704e-31	2.45015e-29
MFSD1	0.761088	1.78362e-31	2.71878e-29
C17orf60	0.82772	2.06127e-31	3.10273e-29
IRF8	1.1026	2.15283e-31	3.20054e-29
PIK3CD	0.394632	2.46641e-31	3.62201e-29
FGL2	1.21841	6.23539e-31	9.04658e-29
REL	0.457304	6.77073e-31	9.70633e-29
FLI1	0.700601	1.02837e-30	1.45689e-28
HLA-DMA	1.64956	1.07826e-30	1.50982e-28
LILRB2	0.947721	1.52067e-30	2.10481e-28
GUCY1A3	1.48293	1.56769e-30	2.14524e-28
GIMAP6	1.24184	2.37681e-30	3.21591e-28
DENND3	0.761921	2.50231e-30	3.34809e-28
IL17RA	0.753859	3.32862e-30	4.40475e-28
EBI3	0.734837	3.91731e-30	5.12742e-28
ITGAM	0.643665	4.06364e-30	5.26176e-28
CCR1	1.28437	4.41195e-30	5.65199e-28
ACSL1	1.25546	4.77203e-30	6.04892e-28
SLA	1.4631	7.4334e-30	9.32427e-28
SCIN	1.29931	8.58617e-30	1.06592e-27
AIF1	1.23591	9.75321e-30	1.19845e-27
SLAMF8	1.15002	1.23726e-29	1.50496e-27
TLR2	1.39075	1.34075e-29	1.61453e-27
ITGB2	1.53011	2.08723e-29	2.48856e-27
WAS	0.422518	2.26671e-29	2.67605e-27
MAFB	1.67597	3.01928e-29	3.52992e-27
CORO1A	1.25905	3.18848e-29	3.69189e-27
TLR1	1.09778	3.25985e-29	3.73858e-27
DSE	1.37707	3.39957e-29	3.86205e-27
IL1R1	0.791635	3.62783e-29	4.08283e-27
MKNK1	0.86802	6.01653e-29	6.67194e-27
CD74	1.66254	6.0392e-29	6.67194e-27
LPXN	1.05068	8.53482e-29	9.3433e-27
CSF3R	0.549277	1.16981e-28	1.26909e-26
C1QA	1.78076	1.1857e-28	1.27484e-26
BLNK	1.44072	1.62013e-28	1.72651e-26
HLA-DPB1	1.74162	1.69827e-28	1.79391e-26
LCP1	1.11	1.73141e-28	1.81301e-26
CREG1	1.10979	2.67136e-28	2.77315e-26
CENTA2	1.00354	2.78346e-28	2.86482e-26
ARHGAP24	0.523897	3.04669e-28	3.10917e-26
COLEC12	1.77474	3.33379e-28	3.35452e-26
LRRK1	0.452154	3.34282e-28	3.35452e-26
LTC4S	0.809246	3.49704e-28	3.48028e-26
PIK3CG	0.358938	4.71854e-28	4.65743e-26
LYN	1.14153	5.24956e-28	5.13945e-26
SPI1	0.914798	5.37954e-28	5.22423e-26
TRPM2	0.511018	6.94841e-28	6.69382e-26
PILRA	0.781855	7.4702e-28	7.09141e-26
MX2	1.41553	7.4789e-28	7.09141e-26
LCP2	1.1696	8.61839e-28	8.10802e-26
NAGA	0.721424	1.09008e-27	1.01757e-25
RNASET2	1.07464	1.21251e-27	1.12316e-25
NLRP3	0.219956	1.66705e-27	1.53241e-25
NBL1	1.09726	1.73864e-27	1.58612e-25
CENTD2	0.519372	2.47172e-27	2.23793e-25
PTPN18	0.766228	2.76405e-27	2.48393e-25
HLA-DMB	1.36686	2.8047e-27	2.5018e-25
PIK3IP1	0.743051	3.08747e-27	2.73377e-25
TFEC	1.1007	3.68549e-27	3.23946e-25
F13A1	2.42312	3.87136e-27	3.37818e-25
LYL1	0.582833	4.20345e-27	3.64158e-25
MPP1	0.889658	4.97277e-27	4.27729e-25
EMR2	0.998669	5.02023e-27	4.28749e-25
BMP2K	0.86669	5.84005e-27	4.95252e-25
PHACTR2	1.00693	6.6629e-27	5.61082e-25
EPB41L3	1.53223	6.93997e-27	5.80355e-25
CD53	1.51564	7.58746e-27	6.27173e-25
SERPINB9	0.610813	7.60399e-27	6.27173e-25
SYNGR2	1.14589	7.93585e-27	6.50092e-25
FCGR2A	1.39126	8.47228e-27	6.89346e-25
SLC7A7	1.10295	9.5233e-27	7.69662e-25
TNFAIP8	1.17011	1.13658e-26	9.12443e-25
WIPF1	0.737382	1.25253e-26	9.98868e-25
TM6SF1	0.904807	1.47552e-26	1.16896e-24
FUCA1	1.12147	1.51119e-26	1.1894e-24
ITGAL	0.516435	1.58264e-26	1.23754e-24
NPC2	1.03588	1.665e-26	1.29355e-24
ARHGDIB	1.14646	1.86953e-26	1.44313e-24
SAMSN1	1.48444	1.90747e-26	1.46304e-24
TGOLN2	0.628256	1.94061e-26	1.47904e-24
TNFSF10	1.49213	1.97212e-26	1.4936e-24
SPTLC2	0.62396	2.05452e-26	1.54628e-24
CD33	0.775233	2.09716e-26	1.56857e-24
HLA-DQB1	1.76361	2.30075e-26	1.71022e-24
PYCARD	1.2737	3.16995e-26	2.34187e-24
BTK	0.733663	4.09902e-26	3.00978e-24
APOL3	0.716239	4.24992e-26	3.10167e-24
PSCD4	0.367357	6.36664e-26	4.6185e-24
SCPEP1	0.910778	6.84386e-26	4.93496e-24
CLEC7A	1.10351	8.91536e-26	6.3904e-24
STAB1	1.33158	9.50941e-26	6.77588e-24
MEF2C	0.765513	9.62e-26	6.81435e-24
ADRB2	0.959715	1.02575e-25	7.19525e-24
LAT2	0.483942	1.02772e-25	7.19525e-24
PRKCH	0.7253	1.14815e-25	7.99192e-24
FAM105A	0.803909	1.50029e-25	1.0383e-23
GM2A	0.651326	1.63548e-25	1.12539e-23
SULF1	1.83272	1.70434e-25	1.16317e-23
GSN	1.01426	1.70969e-25	1.16317e-23
MBNL1	0.670512	1.86506e-25	1.26175e-23
DENND1C	0.456787	1.90125e-25	1.27904e-23
LIMK2	0.670743	2.20988e-25	1.47841e-23
SERPINA1	1.73984	2.66802e-25	1.77505e-23
MS4A4A	1.83011	2.79891e-25	1.85189e-23
GNA15	0.80024	3.05444e-25	2.00992e-23
RNASE6	1.44308	3.26066e-25	2.13396e-23
HHEX	0.776448	4.32823e-25	2.81733e-23
FCGR1A	1.26933	5.16083e-25	3.34122e-23
EBI2	1.38983	5.2367e-25	3.37221e-23
C22orf9	0.799291	5.29899e-25	3.39417e-23
GPR65	1.21481	5.53318e-25	3.52543e-23
UBE1L	0.738548	8.32472e-25	5.27612e-23
SERPINF1	1.6228	9.08411e-25	5.72727e-23
MS4A6A	1.49703	1.07488e-24	6.74149e-23
NCF1	0.671333	1.40486e-24	8.76547e-23
SIGLEC1	0.840069	1.44943e-24	8.99695e-23
PSAP	0.597354	1.55433e-24	9.59856e-23
SLC7A8	0.428228	1.77317e-24	1.08942e-22
MERTK	0.932226	1.95453e-24	1.19166e-22
LHFPL2	0.936508	1.95938e-24	1.19166e-22
FPR1	0.729162	2.0248e-24	1.22526e-22
MAN2B1	0.766424	2.25148e-24	1.35562e-22
CFD	1.29586	2.26843e-24	1.35902e-22
LAPTM5	1.40439	2.72395e-24	1.62385e-22
KIAA0247	0.917411	3.25496e-24	1.93085e-22
SEMA4A	0.631744	3.2756e-24	1.93357e-22
FLJ22662	1.27019	3.29259e-24	1.93412e-22
FGD2	0.366088	3.67124e-24	2.14607e-22
C3	1.5795	4.83142e-24	2.81062e-22
FLVCR2	0.723715	4.92309e-24	2.85019e-22
HLA-E	0.842484	5.11365e-24	2.94634e-22
CEBPA	1.19955	5.68234e-24	3.25842e-22
SLC29A3	0.741431	5.88076e-24	3.35621e-22
SLC46A3	0.954517	6.32919e-24	3.5951e-22
PLEKHQ1	0.781711	6.42238e-24	3.63091e-22
ELF1	0.660735	6.75985e-24	3.80384e-22
CLEC4A	0.812178	7.33266e-24	4.10697e-22
SEMA4D	0.793542	8.79173e-24	4.90139e-22
IL18	1.09558	1.02088e-23	5.6652e-22
ANXA11	0.722117	1.13319e-23	6.24126e-22
UCP2	1.10499	1.13506e-23	6.24126e-22
LILRB3	0.479244	1.18835e-23	6.5046e-22
RGS10	0.911669	1.20385e-23	6.55964e-22
HLA-DRA	1.77796	1.22449e-23	6.64202e-22
PTGER4	0.667138	1.24774e-23	6.73781e-22
ARPC1B	0.969787	1.31816e-23	7.08627e-22
MAN2A1	1.01187	1.48209e-23	7.93215e-22
ST6GAL1	0.412294	1.5272e-23	8.1374e-22
ETS2	0.91523	1.79774e-23	9.53671e-22
AP1B1	0.53764	1.89898e-23	1.00296e-21
ABCG1	0.787828	2.08809e-23	1.09803e-21
IL13RA1	0.96357	2.25218e-23	1.17597e-21
HLA-DRB1	1.58482	2.25586e-23	1.17597e-21
SLC2A5	1.21759	2.713e-23	1.40819e-21
LY86	1.40808	3.024e-23	1.56288e-21
FLJ20273	1.26818	3.09698e-23	1.59375e-21
MICAL2	0.801108	3.47643e-23	1.78141e-21
RIN3	0.481821	4.02231e-23	2.0524e-21
EVI2A	1.43052	4.92925e-23	2.50456e-21
RPS6KA1	0.746996	5.08057e-23	2.5706e-21
HLA-DPA1	1.53167	6.23918e-23	3.14361e-21
CAPZB	0.495836	7.15239e-23	3.58871e-21
LGMN	0.93616	7.5001e-23	3.74756e-21
CYP1B1	1.54727	8.36388e-23	4.1619e-21
DYSF	0.710932	8.48411e-23	4.20435e-21
COL15A1	1.37153	9.4406e-23	4.65917e-21
CCL5	1.00098	9.70607e-23	4.77063e-21
IL2RB	0.613171	1.00065e-22	4.89829e-21
PLXND1	0.82641	1.17508e-22	5.72888e-21
TRIM38	0.895059	1.38772e-22	6.73827e-21
TMC6	0.47671	1.46624e-22	7.09097e-21
SLCO3A1	0.957491	1.48371e-22	7.14676e-21
C11orf75	1.11246	1.52428e-22	7.31292e-21
TRAF3IP3	0.44479	1.64986e-22	7.88396e-21
OSTF1	0.901631	1.66104e-22	7.90602e-21
GZMK	0.647202	1.8606e-22	8.82099e-21
PTER	1.09684	2.46353e-22	1.16336e-20
GAS6	0.786705	2.59151e-22	1.21902e-20
GRN	0.766236	2.6179e-22	1.22665e-20
TPK1	0.818856	2.71123e-22	1.26545e-20
FRMD4B	0.471342	3.19298e-22	1.48455e-20
ADORA3	1.3193	3.32337e-22	1.53923e-20
SAMHD1	0.813359	3.68551e-22	1.69879e-20
ACSL5	0.772171	3.69609e-22	1.69879e-20
RHOG	0.756847	5.03542e-22	2.30557e-20
SLC31A2	1.11924	5.38342e-22	2.45557e-20
MEF2A	0.593386	5.50692e-22	2.50243e-20
CCL4	1.48581	5.70374e-22	2.58212e-20
TBC1D9	0.679691	7.03857e-22	3.17447e-20
EMR1	0.811225	7.39798e-22	3.32412e-20
C1QB	1.61664	7.67613e-22	3.43628e-20
ISLR	1.12766	8.4774e-22	3.78092e-20
NPL	1.21032	8.78266e-22	3.90261e-20
FPRL2	0.653249	9.26602e-22	4.10226e-20
LST1	1.02537	9.50116e-22	4.19095e-20
IL7R	1.0412	1.09426e-21	4.80915e-20
LDLRAP1	0.486513	1.25096e-21	5.47784e-20
IFITM2	1.0902	1.31843e-21	5.75235e-20
ENTPD1	0.681391	1.34794e-21	5.85988e-20
CD14	1.5328	1.35835e-21	5.88389e-20
CYBA	1.08031	1.36842e-21	5.90626e-20
COL1A1	1.44101	1.65581e-21	7.12116e-20
CH25H	1.56702	1.7197e-21	7.36961e-20
ADRBK2	0.384755	1.87053e-21	7.98754e-20
STAT6	0.623084	2.16422e-21	9.20903e-20
NCF2	1.07573	2.85244e-21	1.20948e-19
FCER1G	1.44542	2.90312e-21	1.22664e-19
CTSB	0.825111	3.5472e-21	1.49355e-19
AMPD3	0.443065	3.70284e-21	1.55364e-19
DENND2D	1.02181	3.7908e-21	1.58503e-19
ST3GAL1	0.739884	3.823e-21	1.59296e-19
GLIPR1	1.24592	3.94939e-21	1.63995e-19
C10orf26	0.598696	4.39424e-21	1.8184e-19
TMEM109	0.669735	4.59337e-21	1.89429e-19
APOBEC3C	0.624805	4.8571e-21	1.99622e-19
C1S	1.56449	5.0529e-21	2.06963e-19
ENPP2	1.79556	5.60421e-21	2.28766e-19
TLR4	0.857476	5.99241e-21	2.43786e-19
LY75	1.20861	6.14492e-21	2.49148e-19
SMAD7	0.758022	6.4447e-21	2.59863e-19
RCAN2	1.71908	6.45234e-21	2.59863e-19
CMTM6	0.51476	7.03749e-21	2.82485e-19
CD2	0.856546	7.50892e-21	3.00407e-19
IL21R	0.452041	7.66708e-21	3.05719e-19
AIM1	1.4011	7.81361e-21	3.10533e-19
ARHGAP15	0.921095	8.52057e-21	3.37515e-19
ECGF1	0.724636	8.97132e-21	3.54205e-19
MGAT4A	0.836159	9.34284e-21	3.67668e-19
GALNAC4S-6ST	1.11553	9.59739e-21	3.76455e-19
PSCDBP	1.03236	9.68223e-21	3.7855e-19
CD180	0.596652	9.93079e-21	3.87012e-19
CTSC	1.25588	1.05038e-20	4.08022e-19
RUNX3	0.579262	1.21687e-20	4.71176e-19
ENG	0.590562	1.28102e-20	4.94424e-19
RPS6KA4	0.439188	1.55927e-20	5.99894e-19
KLRB1	0.574481	1.6661e-20	6.38953e-19
PALMD	0.92333	1.98713e-20	7.59653e-19
GAA	0.727098	2.2253e-20	8.48008e-19
CYLD	0.577933	2.56439e-20	9.74145e-19
HLA-DOA	0.204868	2.82878e-20	1.06794e-18
GMFG	1.05542	2.82904e-20	1.06794e-18
MYH9	0.783902	2.85242e-20	1.0734e-18
BNC2	0.938419	3.00671e-20	1.12794e-18
JAK2	0.61304	3.22078e-20	1.20449e-18
C5AR1	1.18404	3.45564e-20	1.28832e-18
MYO7A	0.333043	3.48096e-20	1.29376e-18
PLXNC1	0.634096	3.74775e-20	1.38863e-18
CFB	0.559042	3.80516e-20	1.40557e-18
LBA1	0.559487	3.8181e-20	1.40604e-18
APBB1IP	0.550977	4.48492e-20	1.64657e-18
NOD2	0.612019	5.18816e-20	1.89896e-18
TNFAIP3	0.963033	5.35748e-20	1.95499e-18
STOM	0.776095	5.51228e-20	2.0054e-18
STXBP2	0.597668	6.03482e-20	2.18889e-18
MVP	0.917674	7.65391e-20	2.76782e-18
C7	1.1782	8.66115e-20	3.12268e-18
SLC2A9	0.381621	8.88591e-20	3.19415e-18
LY96	1.37626	1.12002e-19	4.01407e-18
TRIM6-TRIM34	0.789122	1.19569e-19	4.27255e-18
CD69	1.0086	1.27138e-19	4.52956e-18
RNF130	0.645861	1.40246e-19	4.98183e-18
CD1D	0.58539	1.59565e-19	5.65143e-18
SIPA1	0.556059	1.66642e-19	5.88475e-18
RIN2	0.785849	1.69499e-19	5.96816e-18
CXorf21	0.478987	1.79949e-19	6.31761e-18
CFLAR	0.603086	2.6141e-19	9.15086e-18
LYZ	1.66124	2.76379e-19	9.64682e-18
IFITM1	1.27229	2.85184e-19	9.92541e-18
ARRB2	0.637029	3.84015e-19	1.33265e-17
CARD9	0.411799	4.87001e-19	1.68519e-17
IFI30	1.13364	4.89333e-19	1.68841e-17
HPSE	0.847223	4.92697e-19	1.69516e-17
LYVE1	1.07107	5.75429e-19	1.97416e-17
DARC	0.857213	6.46116e-19	2.21038e-17
ERC2	1.18033	8.6121e-19	2.93787e-17
SLC24A6	0.474939	8.92052e-19	3.03449e-17
MAP3K3	0.462947	1.06581e-18	3.61534e-17
PI4K2A	0.421703	1.21602e-18	4.1133e-17
DPEP2	0.512061	1.24142e-18	4.18746e-17
KLF2	0.689983	1.32688e-18	4.46322e-17
IL6R	0.327282	1.44403e-18	4.84375e-17
TMEM176B	1.4763	1.50789e-18	5.04388e-17
PSCD1	0.359896	1.56957e-18	5.23567e-17
TYROBP	1.3408	1.62039e-18	5.39027e-17
FCGRT	0.842129	1.7088e-18	5.6687e-17
ASAHL	0.440827	1.72841e-18	5.71799e-17
SELENBP1	1.21115	1.93396e-18	6.38048e-17
HECA	0.704319	1.99117e-18	6.55127e-17
CTSZ	0.598266	2.04869e-18	6.72216e-17
NKG7	0.63608	2.2944e-18	7.50794e-17
THBD	0.91522	2.41894e-18	7.89401e-17
SERPING1	1.44985	2.56432e-18	8.34581e-17
OLFML3	1.17571	2.79071e-18	9.05815e-17
TBC1D22A	0.481031	2.93522e-18	9.50161e-17
LUM	1.82316	3.10593e-18	1.00272e-16
CBX7	0.733286	3.38826e-18	1.09095e-16
KIAA0143	0.602397	3.87275e-18	1.24362e-16
SP110	0.674637	4.24395e-18	1.35919e-16
IL2RA	0.654472	4.28052e-18	1.36727e-16
SLC11A1	0.571914	4.6393e-18	1.47795e-16
COL6A3	2.09741	5.10179e-18	1.621e-16
FLJ11151	0.603013	5.14641e-18	1.63087e-16
VNN2	0.895373	5.34451e-18	1.6892e-16
CTSH	1.13572	5.38712e-18	1.69821e-16
PLCB2	0.178069	5.56766e-18	1.75054e-16
ARHGAP25	0.63825	5.68331e-18	1.78225e-16
OLR1	1.26454	6.10255e-18	1.90875e-16
CENTA1	0.599984	6.21857e-18	1.94e-16
MGAT1	0.613328	6.45666e-18	2.00907e-16
DIAPH2	0.398411	7.02284e-18	2.17962e-16
SERPINB1	1.09699	7.36406e-18	2.27964e-16
CACNA2D3	0.767394	7.96556e-18	2.45952e-16
MYLK	1.22951	7.99471e-18	2.46221e-16
CIDEB	0.462379	9.41114e-18	2.89104e-16
TACC1	0.518962	9.53561e-18	2.92183e-16
IL2RG	0.681152	1.06289e-17	3.24857e-16
TGFB1	0.756143	1.13657e-17	3.46496e-16
COL1A2	1.57589	1.44136e-17	4.38305e-16
SP100	0.521147	1.70134e-17	5.16058e-16
CCR2	0.2889	2.02295e-17	6.1207e-16
GZMA	0.814535	2.11168e-17	6.37314e-16
SGK3	0.830957	2.22736e-17	6.70547e-16
MAF	0.623164	2.24322e-17	6.73636e-16
CD302	1.05849	2.50956e-17	7.51743e-16
ITM2B	0.47134	2.68344e-17	8.01836e-16
FBLN1	0.782677	2.92795e-17	8.72733e-16
SH2B3	0.804661	2.97815e-17	8.85503e-16
TLR3	0.726458	3.17623e-17	9.42072e-16
CTSD	0.774715	3.26429e-17	9.65812e-16
CASP1	1.03183	3.60034e-17	1.06263e-15
MSR1	0.46131	3.78894e-17	1.11556e-15
NCOA4	0.479659	4.81756e-17	1.41495e-15
CFI	1.32391	5.27229e-17	1.54474e-15
CCDC28A	0.593712	5.33172e-17	1.55836e-15
ARHGAP4	0.27032	7.05141e-17	2.05601e-15
LTBR	0.649094	7.19906e-17	2.09293e-15
CMAH	0.532736	7.21279e-17	2.09293e-15
PICALM	0.518906	7.64342e-17	2.21255e-15
PGDS	1.14163	7.66804e-17	2.21435e-15
TRPV2	0.510638	8.14085e-17	2.34527e-15
SPINT2	1.12526	8.65882e-17	2.48853e-15
TNFRSF14	0.527778	8.81582e-17	2.52762e-15
RNASE2	1.20266	9.1515e-17	2.61763e-15
ARL5A	0.383612	9.88157e-17	2.81976e-15
SAT1	0.655026	9.95124e-17	2.83264e-15
MYO1C	0.490429	9.97375e-17	2.83264e-15
PTPN2	0.458425	1.01202e-16	2.86748e-15
NINJ2	0.856622	1.01935e-16	2.88147e-15
MR1	0.451956	1.06031e-16	2.99022e-15
S100A8	1.4086	1.07062e-16	3.01223e-15
TDO2	1.47791	1.1019e-16	3.09304e-15
OAS2	0.84492	1.24318e-16	3.48148e-15
VAMP8	1.17679	1.53265e-16	4.28217e-15
SMPDL3A	0.773824	1.75019e-16	4.87865e-15
LILRA1	0.183301	1.81166e-16	5.03833e-15
FES	0.436126	1.83262e-16	5.0849e-15
IL15RA	0.574178	1.98934e-16	5.50705e-15
DDX39	-0.524667	2.01661e-16	5.56973e-15
SH3BGRL	0.52347	2.08127e-16	5.73516e-15
DIXDC1	0.788284	2.11384e-16	5.81162e-15
PSTPIP2	0.556445	2.29318e-16	6.2903e-15
CSTA	1.37674	2.50167e-16	6.84663e-15
SH3BP5	0.748098	2.63577e-16	7.19725e-15
ZFHX3	0.602417	2.88113e-16	7.84945e-15
ALDH3B1	0.503995	2.91845e-16	7.93318e-15
SORL1	0.956252	2.93622e-16	7.96351e-15
CLPP	-0.433309	2.95023e-16	7.98353e-15
RGS19	0.481592	3.4911e-16	9.42597e-15
FAP	1.05923	3.65279e-16	9.84048e-15
CD40	0.379361	3.79543e-16	1.01928e-14
FMO4	0.556436	3.80052e-16	1.01928e-14
RNASE1	1.32917	3.9003e-16	1.04372e-14
CD52	1.00005	4.10669e-16	1.09651e-14
TRAIP	-0.34094	4.27952e-16	1.14013e-14
MYLIP	0.651248	4.42682e-16	1.17677e-14
SRGN	1.10105	4.66761e-16	1.23546e-14
TRAF4	-0.627022	4.66812e-16	1.23546e-14
TCIRG1	0.723571	5.58066e-16	1.47373e-14
KCTD12	1.08867	5.64754e-16	1.48813e-14
B2M	0.354154	5.85937e-16	1.54058e-14
STAT5A	0.43438	6.05205e-16	1.58777e-14
MAP3K11	0.461421	7.04456e-16	1.84414e-14
MTUS1	0.791373	7.34779e-16	1.91935e-14
CD2AP	0.72327	7.44885e-16	1.94154e-14
CD72	0.465288	7.91894e-16	2.05961e-14
MAP3K5	0.824026	9.11967e-16	2.36679e-14
ITGAX	0.577276	1.0577e-15	2.73909e-14
ELF4	0.719399	1.0776e-15	2.78465e-14
GCH1	0.924293	1.09621e-15	2.82668e-14
GHR	0.941131	1.14576e-15	2.94814e-14
IFNGR1	0.663739	1.17669e-15	3.02126e-14
MITF	0.695354	1.18046e-15	3.0245e-14
IL10	0.260506	1.29058e-15	3.29962e-14
NDUFA7	-0.490133	1.34761e-15	3.43811e-14
DSC2	0.45543	1.35997e-15	3.46232e-14
P2RY5	0.800138	1.40714e-15	3.57484e-14
CCNB1IP1	-0.659127	1.48597e-15	3.76718e-14
THBS1	0.961406	1.51496e-15	3.83259e-14
DEF6	0.26237	1.53001e-15	3.86256e-14
YWHAH	0.676336	1.62983e-15	4.10595e-14
LRCH4	0.240674	1.7108e-15	4.30094e-14
LRRFIP1	0.737402	1.76322e-15	4.42348e-14
CAPZA1	0.37785	1.83015e-15	4.58184e-14
MAN1A1	0.550487	1.93994e-15	4.84663e-14
C12orf41	-0.512564	1.97341e-15	4.92004e-14
VSIG4	1.4776	1.99324e-15	4.95922e-14
EPB41L2	0.783533	2.01823e-15	5.01104e-14
CIITA	0.161768	2.42386e-15	6.00579e-14
ACSL4	0.653969	2.51618e-15	6.22172e-14
TREM2	1.13775	2.61616e-15	6.4557e-14
COPZ2	1.00888	2.76364e-15	6.80568e-14
CD48	0.997499	3.12099e-15	7.66999e-14
COL3A1	1.69687	3.16542e-15	7.76333e-14
ALDH1A1	1.42099	3.3517e-15	8.2035e-14
CP	1.36669	3.3907e-15	8.28212e-14
CD300A	0.519287	3.68166e-15	8.9746e-14
RARRES3	1.0786	4.02718e-15	9.79702e-14
IGSF6	0.884546	4.11765e-15	9.99691e-14
HK3	0.505038	4.32611e-15	1.04819e-13
PRR13	0.395563	4.40109e-15	1.06421e-13
FLJ20581	0.591512	4.61495e-15	1.11369e-13
TBC1D4	0.614565	5.04617e-15	1.21532e-13
FAM53B	0.39149	5.10345e-15	1.22666e-13
SEMA3C	0.97797	5.15354e-15	1.23623e-13
RNASE3	0.453987	5.17865e-15	1.23979e-13
NINJ1	0.60727	5.24002e-15	1.25199e-13
TNRC5	0.401383	5.64204e-15	1.34538e-13
FAM64A	-0.989564	6.05219e-15	1.44032e-13
RNF125	0.486399	6.39523e-15	1.51896e-13
IER3	1.23816	6.76084e-15	1.60264e-13
LYPLA3	0.420813	6.83959e-15	1.61812e-13
SP140	0.312262	7.29726e-15	1.72301e-13
C9orf95	0.843278	7.70331e-15	1.81533e-13
MXRA5	1.44256	8.51335e-15	2.0023e-13
CD3D	0.769512	8.80555e-15	2.06699e-13
BIN1	0.805082	8.88523e-15	2.08163e-13
TPP1	0.724547	9.98034e-15	2.33365e-13
CD93	1.00817	1.08563e-14	2.53356e-13
P2RX4	0.620962	1.16378e-14	2.71068e-13
PLEKHA5	1.08071	1.20373e-14	2.79833e-13
LRRC32	0.753158	1.21209e-14	2.81233e-13
TLR8	0.339439	1.24044e-14	2.87256e-13
GALNT6	0.642168	1.3142e-14	3.03507e-13
DHPS	-0.501574	1.31565e-14	3.03507e-13
PSTPIP1	0.434461	1.31956e-14	3.03827e-13
NOD1	0.473173	1.39007e-14	3.19324e-13
C12orf35	0.627204	1.39217e-14	3.19324e-13
TMEM176A	1.21362	1.43118e-14	3.27647e-13
ITGBL1	0.790626	1.55346e-14	3.54967e-13
EDNRA	0.963472	1.6438e-14	3.74898e-13
ZNF185	0.797644	1.92364e-14	4.37893e-13
TRIM22	1.09758	1.95319e-14	4.43779e-13
MXRA8	0.859994	1.97511e-14	4.47915e-13
COL8A2	0.717748	2.00051e-14	4.52822e-13
ALAD	0.326067	2.16948e-14	4.90148e-13
FTHP1	0.417304	2.20107e-14	4.96354e-13
CST7	0.469486	2.26493e-14	5.09799e-13
GAL3ST4	0.602165	2.29827e-14	5.16339e-13
HEPH	1.28014	2.31424e-14	5.18958e-13
IQWD1	0.5812	2.56584e-14	5.74308e-13
PRKCB1	0.935076	2.78614e-14	6.22463e-13
KIAA1598	1.03378	2.8307e-14	6.31245e-13
HLX	0.504064	2.89707e-14	6.44853e-13
ARC	-1.2344	2.99744e-14	6.65963e-13
GBP2	0.937596	3.02667e-14	6.71217e-13
FBN1	0.84048	3.06606e-14	6.78703e-13
C3orf64	0.636726	3.31179e-14	7.31753e-13
GDPD5	0.412508	3.52662e-14	7.77793e-13
ITSN1	0.447421	3.60759e-14	7.94198e-13
NUAK1	0.770218	3.71555e-14	8.16472e-13
IGFBP4	0.952458	3.78571e-14	8.30373e-13
HGSNAT	0.658791	3.83825e-14	8.40368e-13
MGST2	0.708888	3.91555e-14	8.55737e-13
HERPUD1	0.502469	3.97069e-14	8.66215e-13
DTYMK	-0.611187	4.0318e-14	8.77955e-13
MAPKAPK2	0.36294	4.13646e-14	8.99121e-13
MAST3	0.689009	4.32872e-14	9.39214e-13
FGF20	0.205924	4.52678e-14	9.7774e-13
KCNJ2	0.852222	4.52697e-14	9.7774e-13
BATF	0.463324	4.53064e-14	9.7774e-13
A2M	1.10849	4.63759e-14	9.99032e-13
TNFRSF11A	0.356973	4.6913e-14	1.0088e-12
CREB3L2	0.598134	4.78926e-14	1.02803e-12
ACTR2	0.417257	4.83521e-14	1.03604e-12
APOL2	0.340453	4.92351e-14	1.05309e-12
FILIP1L	0.907307	4.9593e-14	1.05886e-12
CD83	0.671531	5.08863e-14	1.08455e-12
FAM49B	0.49789	5.2597e-14	1.11903e-12
UBE2S	-0.793968	5.31928e-14	1.12971e-12
STARD8	0.457654	5.39402e-14	1.14357e-12
DDR2	0.939851	5.49454e-14	1.16283e-12
GCA	0.794392	5.50764e-14	1.16356e-12
IFIT3	0.920303	5.78122e-14	1.21922e-12
MBD4	0.479488	6.0375e-14	1.27104e-12
KCNQ1	0.17296	6.35338e-14	1.33521e-12
GPR124	0.543763	6.44105e-14	1.35127e-12
TBC1D8	0.340406	6.58494e-14	1.37906e-12
HIST1H4C	-0.67712	6.73591e-14	1.40823e-12
CPD	0.801986	6.78961e-14	1.41614e-12
STARD13	0.599029	6.79726e-14	1.41614e-12
PIP4K2A	0.583555	6.842e-14	1.42299e-12
PLCL2	0.56926	6.96029e-14	1.4451e-12
TAPBP	0.379981	8.03256e-14	1.66462e-12
PDK4	0.704202	8.04523e-14	1.66462e-12
SSH1	0.542398	8.38027e-14	1.73096e-12
POP7	-0.404133	8.86362e-14	1.82767e-12
GCNT1	0.472568	8.92984e-14	1.83787e-12
MAP4K1	0.221044	8.94362e-14	1.83787e-12
ASPN	1.26399	9.31187e-14	1.91028e-12
GCLC	0.702368	9.64356e-14	1.97496e-12
PABPC1	0.347152	1.04234e-13	2.13104e-12
DGKA	0.3269	1.10966e-13	2.26484e-12
S100A9	1.17851	1.1714e-13	2.3868e-12
AGTRL1	1.36817	1.19939e-13	2.4397e-12
NAGK	0.49983	1.33206e-13	2.70501e-12
IRF5	0.227102	1.43281e-13	2.9047e-12
PRELP	0.605953	1.53583e-13	3.10832e-12
AXL	0.613975	1.54333e-13	3.11825e-12
FOXN3	0.426053	1.60536e-13	3.23815e-12
PLAGL1	0.854031	1.61219e-13	3.24649e-12
RAC3	-0.409014	1.71971e-13	3.45722e-12
FXYD5	0.92812	1.76912e-13	3.55062e-12
CD59	0.570887	1.79137e-13	3.58929e-12
LIPA	0.64124	1.81417e-13	3.62895e-12
TSPAN14	0.496137	1.83313e-13	3.66079e-12
BTG2	0.610749	1.97355e-13	3.93469e-12
ANKS1A	0.518486	2.05905e-13	4.09837e-12
APOL6	0.621206	2.07982e-13	4.13287e-12
AKAP13	0.600265	2.14364e-13	4.25268e-12
C1RL	0.924225	2.2487e-13	4.45375e-12
POLD4	0.504325	2.34027e-13	4.62751e-12
COL9A3	-1.34315	2.35411e-13	4.64725e-12
SIDT1	0.683675	2.3595e-13	4.65025e-12
FBP1	0.708969	2.48089e-13	4.88152e-12
SHOC2	0.534446	2.6011e-13	5.10971e-12
CFH	1.02731	2.75723e-13	5.40757e-12
LITAF	0.554614	2.79202e-13	5.46692e-12
KIAA1128	0.451305	2.81096e-13	5.49507e-12
RAB11FIP1	0.678802	3.21737e-13	6.27935e-12
HAMP	1.33543	3.22368e-13	6.28148e-12
GINS1	-0.816728	3.33951e-13	6.49666e-12
CX3CR1	1.46787	3.5437e-13	6.88277e-12
CASP8	0.535198	3.67526e-13	7.12681e-12
ADRBK1	0.342567	3.72507e-13	7.21179e-12
IFITM3	0.741623	3.78858e-13	7.32298e-12
SEMA3G	0.464885	3.95024e-13	7.62319e-12
LOC26010	0.516036	4.15182e-13	7.99939e-12
COL21A1	0.867798	4.54398e-13	8.741e-12
DCN	1.21619	4.69814e-13	9.02313e-12
RAC2	0.62145	4.89156e-13	9.37964e-12
CD55	1.07002	5.28595e-13	1.01198e-11
ZNF771	-0.0965165	5.39801e-13	1.03179e-11
NUMB	0.437767	5.52756e-13	1.05488e-11
EXOSC8	-0.502067	5.55737e-13	1.05889e-11
MGP	1.37986	5.73683e-13	1.09136e-11
PBK	-1.14756	5.86408e-13	1.11381e-11
SLIT2	1.02237	5.88855e-13	1.11669e-11
CCDC130	-0.394456	6.12533e-13	1.15977e-11
IFIT2	0.785591	6.35094e-13	1.2006e-11
PGCP	0.66569	6.62061e-13	1.24961e-11
OLFML1	0.774002	6.64155e-13	1.25082e-11
AQP9	0.8869	6.64776e-13	1.25082e-11
BTN3A3	0.740604	6.78382e-13	1.27443e-11
PLVAP	0.833862	6.84013e-13	1.283e-11
TLN1	0.73591	6.85176e-13	1.28319e-11
NXT1	-0.531389	6.91129e-13	1.29232e-11
SESN1	0.673576	6.95785e-13	1.29901e-11
HPS5	0.437028	7.01528e-13	1.30771e-11
CLEC2B	1.0486	7.43157e-13	1.38317e-11
TMEM63A	0.325785	7.64804e-13	1.42126e-11
ITPR1	0.539988	8.52302e-13	1.58142e-11
HLA-B	0.664694	8.56251e-13	1.5863e-11
FCGR2B	1.21406	8.77774e-13	1.62368e-11
LOC93349	0.703761	9.23371e-13	1.7054e-11
FER1L3	0.88817	9.54788e-13	1.76073e-11
BCL2A1	0.988558	9.9126e-13	1.82519e-11
GLB1L	0.420273	1.0186e-12	1.87267e-11
GCC2	0.48156	1.05373e-12	1.93431e-11
SKAP2	0.979466	1.07546e-12	1.97118e-11
PCTP	0.557701	1.08601e-12	1.9875e-11
CPM	0.606755	1.0971e-12	2.00475e-11
NAIP	0.558003	1.10932e-12	2.02401e-11
PTGER2	0.225131	1.12829e-12	2.0555e-11
AHNAK	0.56235	1.13835e-12	2.0707e-11
SNCA	0.705468	1.1916e-12	2.16429e-11
CTSW	0.219325	1.29739e-12	2.35288e-11
DUSP1	0.746861	1.38353e-12	2.50534e-11
SEC23IP	0.517051	1.46327e-12	2.64574e-11
CASP10	0.114014	1.49092e-12	2.6917e-11
ST14	0.631306	1.54895e-12	2.79229e-11
PRRG4	0.436854	1.55585e-12	2.80054e-11
RAE1	-0.414375	1.56668e-12	2.81581e-11
ISCU	0.366124	1.56905e-12	2.81588e-11
JAK1	0.454452	1.6252e-12	2.9123e-11
SIGLEC7	0.337128	1.65806e-12	2.96677e-11
GIT2	0.305565	1.70219e-12	3.04121e-11
PHF15	0.387356	1.71954e-12	3.06766e-11
CD163	1.48617	1.74971e-12	3.11687e-11
COL5A1	1.14899	1.77552e-12	3.15816e-11
CEBPB	0.685853	1.79958e-12	3.19624e-11
DNASE2	0.434018	1.84406e-12	3.27042e-11
BNIP2	0.513432	1.8549e-12	3.28207e-11
IL32	0.829541	1.85608e-12	3.28207e-11
RAP1A	0.362696	1.86079e-12	3.28559e-11
ABLIM3	0.695346	2.06849e-12	3.64696e-11
TPD52L1	1.01143	2.10893e-12	3.71283e-11
TSPYL1	0.52548	2.21283e-12	3.88787e-11
TMEM1	0.391264	2.21482e-12	3.88787e-11
CLIC2	0.584048	2.26928e-12	3.97768e-11
HEG1	0.641339	2.29268e-12	4.01286e-11
GGTLA1	0.635087	2.30168e-12	4.02276e-11
EIF4EBP2	0.46787	2.32487e-12	4.0574e-11
CCDC28B	-0.256322	2.38191e-12	4.15094e-11
PLA2G7	0.666173	2.4072e-12	4.18895e-11
FTL	0.291058	2.41693e-12	4.19981e-11
NT5DC3	0.620718	2.51667e-12	4.36682e-11
ATP6V1B2	0.507057	2.61413e-12	4.5294e-11
CSF1	0.191281	2.62259e-12	4.53753e-11
CPEB3	0.446245	2.66766e-12	4.60888e-11
TIMM13	-0.437692	2.9076e-12	5.01623e-11
BLM	-0.808151	2.96178e-12	5.1024e-11
PTTG1	-0.79434	2.98371e-12	5.13283e-11
ACVR1	0.529278	3.0933e-12	5.31376e-11
UBD	1.20857	3.20825e-12	5.50338e-11
RARRES1	1.11017	3.53081e-12	6.04808e-11
NAGPA	0.369511	3.67178e-12	6.28062e-11
SNX2	0.373423	3.68377e-12	6.2922e-11
OGFRL1	0.68132	3.73126e-12	6.36429e-11
ASAH1	0.385227	3.86772e-12	6.5877e-11
NOL5A	-0.330064	3.93687e-12	6.69601e-11
TMEM127	0.386382	4.07198e-12	6.91604e-11
PIP3-E	0.777977	4.13928e-12	7.02046e-11
IRAK3	0.397667	4.43552e-12	7.51232e-11
VDR	0.261613	4.71024e-12	7.96639e-11
OGN	0.819583	4.88412e-12	8.24888e-11
CD34	0.547348	4.92633e-12	8.30853e-11
IGF2R	0.603994	5.15349e-12	8.67949e-11
UNC93B1	0.24275	5.18052e-12	8.71283e-11
RAB27A	0.755822	5.27942e-12	8.86677e-11
RAP2B	0.361516	5.29656e-12	8.88318e-11
BHLHB3	0.983276	5.50615e-12	9.22184e-11
RDBP	-0.370645	5.85021e-12	9.78447e-11
COL14A1	0.331612	5.90047e-12	9.85484e-11
S100A11	0.859818	6.19814e-12	1.03377e-10
ZFP36L1	0.620575	6.40608e-12	1.06697e-10
PLEC1	0.465779	6.8356e-12	1.13694e-10
PRRG1	0.834684	7.06166e-12	1.17292e-10
PRF1	0.639021	7.14525e-12	1.18491e-10
KLHL2	0.543101	7.15352e-12	1.18491e-10
GYPC	0.890158	7.2437e-12	1.1982e-10
HLA-DRB6	0.156891	7.25581e-12	1.19855e-10
PDCD4	0.430931	7.88947e-12	1.30144e-10
TRIM8	0.507534	7.9745e-12	1.31366e-10
KCNMB1	0.831894	8.02564e-12	1.32028e-10
PLTP	1.03435	8.0666e-12	1.32521e-10
IGKC	1.18214	8.28734e-12	1.35962e-10
42617	0.469245	8.50187e-12	1.39292e-10
RNASEH2A	-0.725406	8.67431e-12	1.41924e-10
RAD54B	-0.310541	8.91399e-12	1.45648e-10
RAPGEF5	0.750194	9.15307e-12	1.49252e-10
ALDH2	0.647828	9.15939e-12	1.49252e-10
ABCC1	0.570279	9.25367e-12	1.50324e-10
STS	0.335509	9.25882e-12	1.50324e-10
ATM	0.607771	9.26261e-12	1.50324e-10
NAT1	0.698999	9.29913e-12	1.50714e-10
MFNG	0.207657	9.46609e-12	1.53213e-10
MMD	0.559489	9.55759e-12	1.54487e-10
C9orf167	0.364687	9.78491e-12	1.57949e-10
SNAP23	0.467685	1.0147e-11	1.63575e-10
CALML4	0.326747	1.032e-11	1.66142e-10
CAB39	0.343374	1.04896e-11	1.68646e-10
IL1B	0.915886	1.0699e-11	1.71783e-10
PPM2C	0.617716	1.08292e-11	1.73642e-10
SCAMP2	0.42614	1.08639e-11	1.73967e-10
PNRC1	0.326891	1.12499e-11	1.79909e-10
IFI16	0.801375	1.1815e-11	1.88696e-10
ZFP36	0.843256	1.20183e-11	1.91688e-10
TXNIP	0.650393	1.22148e-11	1.94565e-10
TPBG	1.20609	1.22744e-11	1.95255e-10
LAMP1	0.405659	1.23829e-11	1.96722e-10
MDFIC	0.634254	1.28295e-11	2.03548e-10
DDX49	-0.355607	1.31414e-11	2.08223e-10
CD38	0.679884	1.32068e-11	2.08984e-10
RENBP	0.499577	1.36305e-11	2.15405e-10
MYD88	0.486339	1.39161e-11	2.1963e-10
OPTN	0.601316	1.39347e-11	2.19636e-10
CCL27	-0.171631	1.41379e-11	2.22548e-10
PAPSS2	0.576624	1.43978e-11	2.26343e-10
FGR	0.653814	1.52385e-11	2.39246e-10
AKT2	-0.122198	1.56856e-11	2.45946e-10
ARPC2	0.278517	1.59572e-11	2.49879e-10
VNN1	0.430126	1.60592e-11	2.51149e-10
SECTM1	0.509429	1.61744e-11	2.52623e-10
GINS2	-0.779234	1.62064e-11	2.52794e-10
HERC3	0.192858	1.71952e-11	2.67871e-10
MLXIP	0.282255	1.81456e-11	2.82312e-10
TNFSF4	0.617646	1.82613e-11	2.83745e-10
ECSIT	-0.46629	1.87152e-11	2.90423e-10
CDC34	-0.466452	1.89008e-11	2.92926e-10
PPFIBP2	0.301069	1.90501e-11	2.9486e-10
GGA2	0.26566	1.91548e-11	2.96047e-10
RHOH	0.492307	1.9176e-11	2.96047e-10
WNT5A	0.8297	1.9333e-11	2.9809e-10
MMRN2	0.438519	2.07163e-11	3.19009e-10
TNKS2	0.355445	2.21506e-11	3.40661e-10
C20orf23	0.529461	2.22884e-11	3.42343e-10
PRDM1	0.241826	2.24391e-11	3.44219e-10
ICAM1	0.709234	2.43715e-11	3.73386e-10
CPVL	0.947516	2.52389e-11	3.86184e-10
MBNL2	0.417764	2.53004e-11	3.86633e-10
CECR5	-0.461773	2.56161e-11	3.90962e-10
PTPRCAP	0.253379	2.58878e-11	3.94608e-10
CD209	0.230303	2.59543e-11	3.95122e-10
INHBA	0.40872	2.62979e-11	3.99848e-10
SEC31A	0.323194	2.67975e-11	4.0693e-10
ALPL	0.414051	2.7263e-11	4.13477e-10
TMEM2	0.63803	2.90129e-11	4.39463e-10
ABCD1	0.314369	2.92881e-11	4.43074e-10
TFE3	0.384491	2.96308e-11	4.47696e-10
ZDHHC3	0.375861	2.9893e-11	4.51093e-10
SLC39A8	0.523874	3.07957e-11	4.64133e-10
SIGLEC8	0.198312	3.08505e-11	4.64377e-10
GPX1	0.450961	3.11711e-11	4.68617e-10
FLNB	0.566286	3.15057e-11	4.73057e-10
NFKB1	0.443605	3.18909e-11	4.78244e-10
TRIM21	0.489116	3.26107e-11	4.8843e-10
FUT4	0.323978	3.28595e-11	4.91545e-10
CCL18	1.2392	3.32784e-11	4.97194e-10
CRISPLD2	0.833899	3.39429e-11	5.05917e-10
SEPP1	0.881907	3.39462e-11	5.05917e-10
TEX2	0.401619	3.41394e-11	5.08167e-10
CAPG	0.790955	3.50215e-11	5.20653e-10
UVRAG	0.410761	3.53255e-11	5.24525e-10
IQSEC2	0.268617	3.554e-11	5.27025e-10
LSP1	0.563815	3.55814e-11	5.27025e-10
TK2	0.360886	3.64017e-11	5.38512e-10
WIPI1	0.783637	3.68485e-11	5.44454e-10
RCN3	0.537465	3.84725e-11	5.67752e-10
DAZAP2	0.342803	3.92344e-11	5.78287e-10
SQRDL	0.796869	4.21665e-11	6.20744e-10
SERINC1	0.51639	4.28518e-11	6.30062e-10
DAAM2	1.12293	4.30709e-11	6.32512e-10
TBCA	-0.306822	4.38646e-11	6.43383e-10
ARHGAP26	0.344723	4.42875e-11	6.48795e-10
C19orf53	-0.337559	4.51797e-11	6.61062e-10
CTNND1	0.46992	4.59881e-11	6.72074e-10
CASP4	0.761433	4.80607e-11	7.01512e-10
ARHGAP22	0.513932	4.83423e-11	7.04767e-10
CLEC1A	0.398854	4.86236e-11	7.08011e-10
CORO1B	0.321989	4.97374e-11	7.23355e-10
RASGRP3	0.683853	5.27321e-11	7.65983e-10
VPS72	-0.419555	5.35742e-11	7.77277e-10
VCL	0.321983	5.4131e-11	7.84411e-10
C14orf139	0.69829	5.71494e-11	8.27155e-10
ACPP	0.399819	5.93159e-11	8.57253e-10
B3GNT2	0.576249	5.93713e-11	8.57253e-10
JUNB	0.666649	6.13696e-11	8.85045e-10
LOC55908	-0.138554	6.29815e-11	9.07205e-10
EPHX1	0.767501	6.42524e-11	9.23453e-10
ATG7	0.471528	6.42629e-11	9.23453e-10
CXCR4	0.861077	6.45374e-11	9.26293e-10
FAM38B	0.686252	6.49446e-11	9.31027e-10
C18orf1	0.429561	6.629e-11	9.49185e-10
MANBA	0.385015	6.77901e-11	9.69511e-10
P2RY6	0.412868	6.86021e-11	9.7996e-10
PTGDS	1.39684	6.92854e-11	9.88549e-10
RAB40B	0.699741	6.99228e-11	9.96462e-10
TNS3	0.687175	7.01801e-11	9.98947e-10
MMP19	0.365699	7.12834e-11	1.01345e-09
KCNF1	-0.876982	7.58431e-11	1.07701e-09
TBC1D1	0.285786	7.68934e-11	1.09064e-09
RUVBL2	-0.425729	7.84008e-11	1.11071e-09
FTH1	0.447882	8.01381e-11	1.13399e-09
LFNG	-0.346831	8.21691e-11	1.16136e-09
ARSA	0.380086	8.25281e-11	1.16507e-09
GLT8D2	0.637249	8.48096e-11	1.19587e-09
CR1	0.194403	8.51238e-11	1.1989e-09
JAG2	0.42443	8.61716e-11	1.21224e-09
HK1	0.463323	8.65803e-11	1.21657e-09
CTSK	1.0415	8.69093e-11	1.21977e-09
ACTA2	0.896396	9.00203e-11	1.26196e-09
HIST1H4L	-0.124794	9.25684e-11	1.29617e-09
RHOBTB1	0.530211	9.59205e-11	1.34155e-09
MGC15523	0.434493	9.69331e-11	1.35414e-09
EMILIN1	0.573912	9.72336e-11	1.35676e-09
BGN	0.56767	9.9214e-11	1.38279e-09
COL18A1	0.677589	1.01077e-10	1.40641e-09
PLAUR	0.711713	1.01142e-10	1.40641e-09
CSDE1	0.300328	1.05607e-10	1.4668e-09
SNRPG	-0.351107	1.06628e-10	1.47927e-09
GFOD1	0.492684	1.07482e-10	1.48941e-09
MED27	-0.444237	1.07915e-10	1.49369e-09
RANBP2	0.456241	1.08645e-10	1.50207e-09
ENPP4	0.932333	1.10539e-10	1.52651e-09
FAM26B	0.530637	1.10719e-10	1.52723e-09
USP25	0.495535	1.16742e-10	1.60848e-09
HCP5	0.969195	1.17744e-10	1.62043e-09
KLF11	0.590228	1.19221e-10	1.63888e-09
MYCBP2	0.512203	1.20025e-10	1.64804e-09
TIAM1	0.588331	1.22212e-10	1.67617e-09
SVIL	0.6836	1.22552e-10	1.67772e-09
TSPAN15	0.427397	1.22603e-10	1.67772e-09
FAM13A1	0.491358	1.24266e-10	1.69854e-09
PPIH	-0.423153	1.24494e-10	1.69972e-09
KDR	0.631328	1.26079e-10	1.71941e-09
CCL2	1.36751	1.26359e-10	1.72128e-09
TES	0.695045	1.28741e-10	1.75175e-09
RPS24	0.279183	1.28953e-10	1.75266e-09
ITGB5	0.536074	1.30174e-10	1.76726e-09
CXCL9	1.06029	1.31687e-10	1.78579e-09
TLX2	-0.088153	1.32949e-10	1.80087e-09
FAH	0.554568	1.394e-10	1.88614e-09
C4orf18	0.561428	1.40197e-10	1.89478e-09
SDC2	0.820491	1.40442e-10	1.89597e-09
H2AFX	-0.237971	1.42868e-10	1.92656e-09
MEF2B	-0.160589	1.46967e-10	1.97962e-09
PVRIG	0.293664	1.49885e-10	2.01466e-09
PAFAH1B3	-0.60209	1.49904e-10	2.01466e-09
HTR2B	0.321309	1.52886e-10	2.05246e-09
TLE6	-0.169768	1.53544e-10	2.05899e-09
HGF	0.35533	1.57475e-10	2.10936e-09
ICT1	-0.396612	1.58639e-10	2.12242e-09
DNAJC13	0.348965	1.58802e-10	2.12242e-09
CDC25C	-0.239334	1.59246e-10	2.12599e-09
PAOX	0.261174	1.60004e-10	2.13374e-09
42619	0.457911	1.63211e-10	2.1741e-09
KRT10	-0.347314	1.714e-10	2.28066e-09
OMD	0.527008	1.72613e-10	2.29427e-09
CHST1	0.806137	1.77165e-10	2.35218e-09
PLA2G2E	-0.128236	1.79352e-10	2.37859e-09
MARCO	0.720282	1.83129e-10	2.42601e-09
IGFBP6	1.01381	1.87672e-10	2.48346e-09
ZCCHC2	0.419975	1.90121e-10	2.5131e-09
CIDEC	-0.217606	2.03201e-10	2.68306e-09
DKK2	0.433304	2.13394e-10	2.81455e-09
HLA-C	0.525468	2.1479e-10	2.82987e-09
WDR45	0.35657	2.17656e-10	2.8645e-09
FBLN2	0.531744	2.19534e-10	2.88605e-09
C21orf25	0.561365	2.31645e-10	3.04195e-09
RAPGEF6	0.441673	2.33154e-10	3.05843e-09
MTR	0.483085	2.46984e-10	3.23633e-09
MX1	1.01258	2.57528e-10	3.37082e-09
GNS	0.510881	2.61831e-10	3.42342e-09
SMARCA2	0.412419	2.63974e-10	3.44468e-09
CSK	0.435124	2.64029e-10	3.44468e-09
TMEM144	0.537892	2.65066e-10	3.45446e-09
PRRX1	0.780467	2.66375e-10	3.46778e-09
DOK3	0.169106	2.70804e-10	3.52162e-09
PRDX2	-0.356302	2.75587e-10	3.57751e-09
WAPAL	0.349328	2.75696e-10	3.57751e-09
DPYD	1.03814	2.83107e-10	3.66972e-09
NUBP2	-0.27309	2.86421e-10	3.70869e-09
CTSO	0.670932	2.89828e-10	3.74877e-09
NDST2	0.338755	2.95294e-10	3.81538e-09
ASNS	-0.567482	3.03371e-10	3.91554e-09
IL15	0.467055	3.05081e-10	3.9319e-09
CAP1	0.249669	3.05292e-10	3.9319e-09
PTPN7	0.261774	3.17671e-10	4.08648e-09
DNASE1L2	-0.156515	3.17973e-10	4.08648e-09
PER3	0.59798	3.2707e-10	4.19892e-09
PIAS1	0.330193	3.34429e-10	4.28881e-09
HLA-F	0.489844	3.46571e-10	4.4398e-09
KCNJ5	0.121217	3.50721e-10	4.48819e-09
APOBEC3G	0.761103	3.59632e-10	4.59734e-09
TCN2	0.475423	3.6201e-10	4.62283e-09
SYNPO	0.837289	3.63361e-10	4.63516e-09
ITSN2	0.202836	3.68424e-10	4.69478e-09
SLFN12	0.518847	3.70671e-10	4.71842e-09
RTP4	0.7701	3.72555e-10	4.73738e-09
FAM129A	0.877109	3.7789e-10	4.80017e-09
TMEM110	0.302961	3.94178e-10	5.00179e-09
MYO1D	0.611061	3.95157e-10	5.00893e-09
GABARAPL1	0.448754	4.03079e-10	5.10397e-09
NUSAP1	-0.820569	4.08236e-10	5.16385e-09
SNED1	0.501982	4.11202e-10	5.19591e-09
ATAD5	-0.294834	4.20191e-10	5.30392e-09
NDUFB7	-0.437184	4.25184e-10	5.36132e-09
LRRC2	0.634285	4.33901e-10	5.46552e-09
PARN	0.365566	4.35496e-10	5.47988e-09
CDH11	0.789054	4.37721e-10	5.50212e-09
NFE2L1	0.386553	4.39228e-10	5.51532e-09
CKS2	-0.759259	4.44611e-10	5.57709e-09
PXMP2	-0.474663	4.47314e-10	5.60516e-09
PTTG3	-0.357806	4.62974e-10	5.79536e-09
MAN2B2	0.51598	4.64806e-10	5.81225e-09
LILRA2	0.297764	4.70328e-10	5.8752e-09
UBE2C	-0.850138	4.74589e-10	5.92228e-09
SQSTM1	0.483302	4.78104e-10	5.95997e-09
STAT2	0.171541	4.90128e-10	6.10354e-09
C10orf76	0.277128	5.05218e-10	6.28495e-09
LY6E	0.616183	5.17504e-10	6.43105e-09
LAP3	0.484232	5.1803e-10	6.43105e-09
RAMP3	0.824025	5.2728e-10	6.53915e-09
APOL1	0.613392	5.37985e-10	6.66503e-09
HRK	-0.221227	5.5279e-10	6.84142e-09
PLD3	0.363514	5.59583e-10	6.91838e-09
ANXA4	0.733216	5.61118e-10	6.93024e-09
IL8RB	0.242544	5.86178e-10	7.23233e-09
CFHR2	0.290882	5.88435e-10	7.25275e-09
C12orf24	-0.513135	6.21298e-10	7.64997e-09
RPP21	-0.289046	6.27416e-10	7.71741e-09
CDC45L	-0.630001	6.28917e-10	7.72798e-09
FAS	0.734997	6.33257e-10	7.77337e-09
BAI1	-0.312088	6.74624e-10	8.27273e-09
SPOCK2	0.605807	6.75863e-10	8.27949e-09
FBXW4	0.461875	6.78665e-10	8.30537e-09
GPR171	0.316587	6.79734e-10	8.31001e-09
RALB	0.418588	6.81716e-10	8.32578e-09
CCNB2	-0.853452	6.95794e-10	8.48911e-09
RAB11FIP2	0.420244	7.07888e-10	8.62792e-09
PPM1H	0.556128	7.43479e-10	9.05255e-09
FLJ20035	0.659503	7.45258e-10	9.06505e-09
HP	1.04572	7.69534e-10	9.35089e-09
MLL2	-0.121224	7.81634e-10	9.48834e-09
ARHGAP10	0.306241	7.86496e-10	9.53775e-09
LSM7	-0.529449	7.90278e-10	9.57398e-09
RGS2	0.807297	7.93388e-10	9.60199e-09
LMOD1	0.292084	8.12842e-10	9.82756e-09
VPS13C	0.543501	8.20187e-10	9.90641e-09
SHOX2	-0.615741	8.24352e-10	9.94674e-09
PSMB10	0.488944	8.26469e-10	9.9623e-09
PRR5	0.428505	8.2799e-10	9.97065e-09
PANX1	0.457265	8.44503e-10	1.01593e-08
TM9SF3	0.432565	8.49711e-10	1.02118e-08
FBXO2	0.585743	8.51199e-10	1.02195e-08
RASAL2	0.267097	8.59343e-10	1.0307e-08
FKBP15	0.221271	8.72693e-10	1.04567e-08
TAL1	0.170655	8.74588e-10	1.0469e-08
ARRB1	0.259137	8.88183e-10	1.06211e-08
HLA-DQA1	1.52905	9.34738e-10	1.11668e-08
MYL9	0.875774	9.66902e-10	1.15396e-08
UNC84B	0.351157	9.6822e-10	1.15439e-08
CDC42EP2	0.227342	9.78341e-10	1.1653e-08
WWP1	0.51138	9.98942e-10	1.18866e-08
TLE4	0.363245	1.02138e-09	1.21416e-08
NRL	-0.111347	1.02335e-09	1.2153e-08
NRIP1	0.509701	1.02786e-09	1.21946e-08
RFC4	-0.603713	1.03661e-09	1.22862e-08
IFI27	1.05508	1.0509e-09	1.24434e-08
GMNN	-0.515949	1.08164e-09	1.27947e-08
KIAA0494	0.397224	1.11922e-09	1.32263e-08
MAP3K7IP2	0.438097	1.13828e-09	1.34384e-08
WSCD1	-0.850757	1.1416e-09	1.34643e-08
UBE2Z	0.35143	1.15146e-09	1.35674e-08
ZC3HAV1	0.3217	1.21559e-09	1.4309e-08
NFE2L2	0.347146	1.22948e-09	1.44583e-08
ICAM2	0.526343	1.25383e-09	1.47304e-08
TNFSF12	0.374278	1.27955e-09	1.50124e-08
EHBP1L1	0.303792	1.28033e-09	1.50124e-08
MTF1	0.361075	1.30558e-09	1.52935e-08
GLS	0.329798	1.37678e-09	1.61119e-08
MYCN	-0.17607	1.43255e-09	1.67398e-08
IL10RB	0.471587	1.43321e-09	1.67398e-08
ATP2B4	0.419964	1.50119e-09	1.75168e-08
STAT4	0.424652	1.51301e-09	1.76377e-08
BECN1	0.387686	1.52153e-09	1.77198e-08
TRADD	0.233319	1.53017e-09	1.78032e-08
GIPC2	0.243058	1.53401e-09	1.78306e-08
DRAM	0.657954	1.56264e-09	1.8146e-08
CNDP2	0.371705	1.56813e-09	1.81921e-08
CAPN1	0.327865	1.5852e-09	1.83724e-08
PSMD8	-0.343824	1.6073e-09	1.86107e-08
PTPRM	0.580031	1.60947e-09	1.86179e-08
CHN2	0.398955	1.64383e-09	1.89971e-08
EGR3	0.79772	1.6913e-09	1.95269e-08
COL6A2	0.839493	1.74075e-09	2.00786e-08
KCNQ2	-0.493798	1.7461e-09	2.01211e-08
HIST1H1E	-0.410097	1.75297e-09	2.0181e-08
AMIGO2	1.04144	1.79398e-09	2.06333e-08
AURKB	-0.558546	1.82118e-09	2.09262e-08
CLIP1	0.43394	1.85066e-09	2.12447e-08
APOC1	0.881714	1.94558e-09	2.23131e-08
TRIM14	0.300805	1.95233e-09	2.23691e-08
ENTPD3	0.56473	1.97835e-09	2.26457e-08
FOLH1	0.59639	1.9803e-09	2.26465e-08
NAV3	0.872436	2.00251e-09	2.28788e-08
HIST1H3F	-0.111833	2.01171e-09	2.2962e-08
LGALS3BP	0.525142	2.02846e-09	2.31313e-08
KIAA1199	0.837058	2.03188e-09	2.31484e-08
MLF1IP	-0.861402	2.03475e-09	2.31593e-08
CADM3	0.608671	2.06628e-09	2.34959e-08
LHX5	-0.123678	2.0725e-09	2.35443e-08
RGS1	1.01415	2.14436e-09	2.43378e-08
NUDT1	-0.467594	2.16399e-09	2.45374e-08
VASP	0.29851	2.19118e-09	2.48223e-08
HLA-DOB	0.302154	2.2256e-09	2.51886e-08
SOAT1	0.556431	2.26127e-09	2.55683e-08
CD81	0.391157	2.2879e-09	2.58451e-08
ACTR3	0.280108	2.31802e-09	2.61609e-08
CHRNE	0.320936	2.33868e-09	2.63693e-08
GRB2	0.338063	2.36401e-09	2.66299e-08
FYCO1	0.479313	2.45898e-09	2.76738e-08
FAM62A	0.434998	2.50592e-09	2.81759e-08
ATP1A1	0.448662	2.53899e-09	2.8521e-08
KIAA0907	-0.391695	2.60011e-09	2.91804e-08
CD300C	0.220778	2.62332e-09	2.94134e-08
DOCK10	0.453049	2.71584e-09	3.04225e-08
NANOS1	0.427666	2.82596e-09	3.16266e-08
HEBP1	0.552282	2.83826e-09	3.17347e-08
ANPEP	0.656564	2.85875e-09	3.19342e-08
POLR2J	-0.257335	2.91093e-09	3.24869e-08
AMACR	0.224652	2.93285e-09	3.27013e-08
GFPT2	0.930983	3.02743e-09	3.37246e-08
ELOVL1	0.399346	3.09313e-09	3.44246e-08
DKFZp762E1312	-0.647536	3.17384e-09	3.52902e-08
HPS1	0.227601	3.17705e-09	3.52934e-08
TRIM26	0.36892	3.1957e-09	3.54678e-08
HPRT1	0.626235	3.21973e-09	3.57016e-08
ZNF133	-0.354792	3.2894e-09	3.64407e-08
TROAP	-0.503726	3.34051e-09	3.69728e-08
TNS1	0.359139	3.39828e-09	3.75777e-08
EAF2	0.503051	3.40242e-09	3.75889e-08
TPPP	0.414147	3.43883e-09	3.79564e-08
C6orf124	-0.49284	3.47778e-09	3.83511e-08
TRAM2	0.578846	3.4925e-09	3.84782e-08
IRF2	0.509187	3.50709e-09	3.86036e-08
TRIM44	0.442697	3.62633e-09	3.98797e-08
TBC1D8B	0.447142	3.65312e-09	4.01372e-08
SUCLG1	-0.290964	3.65641e-09	4.01372e-08
SGK	0.700718	3.76736e-09	4.13175e-08
PTTG2	-0.105593	3.80685e-09	4.17125e-08
CALCOCO2	0.356863	3.84065e-09	4.20446e-08
POLR2H	-0.377289	3.9489e-09	4.31904e-08
GLT25D1	0.356468	3.97274e-09	4.34117e-08
BST2	0.869263	4.00919e-09	4.37703e-08
VCAM1	1.192	4.06638e-09	4.43544e-08
SWAP70	0.535823	4.12021e-09	4.49009e-08
ATP2C1	0.431095	4.33562e-09	4.72057e-08
ABR	0.424908	4.37315e-09	4.75713e-08
NR4A2	0.5674	4.40736e-09	4.79002e-08
ACYP1	-0.448966	4.45116e-09	4.83326e-08
BCS1L	-0.304658	4.60973e-09	5.00093e-08
VAMP3	0.497749	4.62446e-09	5.0124e-08
TSC22D3	0.475799	4.78186e-09	5.17419e-08
ASCL1	-0.768899	4.78232e-09	5.17419e-08
MATN4	-0.120477	4.81763e-09	5.20771e-08
TSPYL5	0.844747	4.84227e-09	5.22965e-08
ARHGEF17	0.338216	4.99405e-09	5.38874e-08
APOC2	0.935888	5.03205e-09	5.42034e-08
COL4A3BP	0.399042	5.03234e-09	5.42034e-08
EPS15	0.429708	5.05705e-09	5.4421e-08
FABP4	0.679113	5.06253e-09	5.44312e-08
STX3	0.375787	5.17938e-09	5.56379e-08
RBMS2	0.201401	5.19447e-09	5.57307e-08
TGFB3	0.497674	5.19727e-09	5.57307e-08
PCOLCE	0.91933	5.25722e-09	5.63234e-08
FANCI	-0.747556	5.52316e-09	5.91199e-08
MARK1	-0.442435	5.54024e-09	5.92501e-08
Magmas	-0.4869	5.64688e-09	6.0337e-08
COL4A5	0.846172	5.68832e-09	6.07259e-08
ARHGAP1	0.210921	5.78245e-09	6.16761e-08
LAMP2	0.442149	5.86761e-09	6.2529e-08
PABPC4	0.377	5.99835e-09	6.38657e-08
PPP1R16B	0.647606	6.02962e-09	6.41419e-08
FN1	0.577014	6.0678e-09	6.44911e-08
DUSP4	-0.761175	6.25975e-09	6.64726e-08
SH3BGRL3	0.448741	6.36676e-09	6.75494e-08
SPHK1	0.532389	6.4178e-09	6.80309e-08
TCHH	0.0942051	6.47702e-09	6.85786e-08
RYR1	0.315232	6.48085e-09	6.85786e-08
DCI	-0.46946	6.49823e-09	6.87021e-08
C16orf33	-0.395617	6.5206e-09	6.88782e-08
HNMT	0.353992	6.56803e-09	6.93183e-08
PARP8	0.522483	6.83579e-09	7.20811e-08
RAD51	-0.2993	6.8806e-09	7.24901e-08
CD248	0.509822	6.91224e-09	7.27598e-08
EZH2	-0.730755	6.95338e-09	7.31289e-08
SRPR	0.318075	7.02392e-09	7.38063e-08
SHC1	0.547782	7.12095e-09	7.47607e-08
VCAN	0.752484	7.17966e-09	7.53114e-08
SNAI2	0.899544	7.3418e-09	7.69452e-08
EGFL6	0.737017	7.40207e-09	7.75094e-08
RAB3GAP1	0.313624	7.42563e-09	7.76885e-08
CADM4	-0.199621	7.45712e-09	7.79502e-08
TBC1D12	0.459878	7.60534e-09	7.94306e-08
FHOD1	0.382713	7.62427e-09	7.95593e-08
CIAPIN1	-0.387238	7.67383e-09	8.00071e-08
PPAP2A	0.568411	7.898e-09	8.22731e-08
NUDT18	0.241647	7.96956e-09	8.29468e-08
ABI1	0.408999	7.97735e-09	8.29562e-08
FOSB	0.717327	8.15439e-09	8.47241e-08
AHCY	-0.402442	8.28742e-09	8.6032e-08
TESK2	0.319354	8.38255e-09	8.69446e-08
LCK	0.262367	8.39925e-09	8.70429e-08
FURIN	0.284859	8.43228e-09	8.73043e-08
ASXL2	0.419003	8.43898e-09	8.73043e-08
HIST1H1D	-0.431125	8.51092e-09	8.7973e-08
DHRS9	0.677089	8.54632e-09	8.82631e-08
SLK	0.481629	8.57547e-09	8.84146e-08
KIF15	-0.703375	8.57567e-09	8.84146e-08
ECM2	0.890843	8.6336e-09	8.89356e-08
LAMB1	0.831781	8.68371e-09	8.93754e-08
NVL	-0.365413	8.9108e-09	9.16343e-08
SERP1	0.287366	8.99462e-09	9.23801e-08
CHCHD7	0.419501	8.99866e-09	9.23801e-08
PPIAL4	-0.102366	9.07833e-09	9.31186e-08
SLC10A3	0.370228	9.19562e-09	9.42414e-08
PBLD	0.434316	9.3324e-09	9.55619e-08
MOBKL1B	0.466497	9.38449e-09	9.60136e-08
IKBKE	0.158169	9.41502e-09	9.62442e-08
C6orf97	0.303073	9.77877e-09	9.98778e-08
TERT	-0.194197	9.80547e-09	1.00066e-07
SELP	0.236158	9.84637e-09	1.00398e-07
CYC1	-0.374186	1.00082e-08	1.01962e-07
SNRPB	-0.424333	1.00503e-08	1.02304e-07
CCT2	-0.367515	1.00975e-08	1.02698e-07
ALOX5AP	1.0646	1.02534e-08	1.04195e-07
TMEM140	0.665848	1.04449e-08	1.06052e-07
PROCR	0.476424	1.04718e-08	1.06235e-07
TMEM97	-0.494939	1.05018e-08	1.0645e-07
FVT1	0.335426	1.08216e-08	1.096e-07
HSD11B1	0.503683	1.10572e-08	1.11891e-07
GALC	0.39931	1.12658e-08	1.13907e-07
PMS2L3	-0.182049	1.13725e-08	1.14889e-07
RFTN1	0.747693	1.14754e-08	1.15831e-07
EML3	0.299476	1.16216e-08	1.17209e-07
PRNP	0.422143	1.16704e-08	1.17602e-07
C9orf91	0.404858	1.20064e-08	1.20887e-07
PLK3	0.343158	1.22054e-08	1.22788e-07
CAT	0.386234	1.23586e-08	1.24226e-07
SIRPA	0.40137	1.24174e-08	1.24713e-07
AVP	-0.120796	1.25011e-08	1.25449e-07
CRTAM	0.308993	1.25834e-08	1.26169e-07
PTK2B	0.234977	1.26423e-08	1.26654e-07
HEXA	0.438423	1.31337e-08	1.31468e-07
C1orf43	-0.369243	1.36359e-08	1.36382e-07
RACGAP1	-0.590845	1.37545e-08	1.37454e-07
VPS4B	0.39785	1.40782e-08	1.40572e-07
XTP3TPA	-0.419759	1.43951e-08	1.43617e-07
SHMT2	-0.448281	1.4601e-08	1.45475e-07
BDKRB2	0.44592	1.46054e-08	1.45475e-07
KIAA1033	0.336789	1.51458e-08	1.50732e-07
PIGP	0.424952	1.56219e-08	1.55342e-07
CD244	0.150936	1.57173e-08	1.56161e-07
CTH	-0.475947	1.57979e-08	1.56833e-07
POLE2	-0.613675	1.58892e-08	1.5761e-07
PAK1	0.302592	1.63806e-08	1.6235e-07
RBBP9	-0.22912	1.65321e-08	1.63661e-07
GNAI2	0.476947	1.654e-08	1.63661e-07
MSRB2	0.390805	1.66174e-08	1.64183e-07
ATP6V0D1	0.328453	1.66201e-08	1.64183e-07
MRPL52	-0.299359	1.66839e-08	1.64678e-07
E2F2	-0.122514	1.68615e-08	1.66295e-07
TULP4	0.500915	1.6978e-08	1.67307e-07
USP9X	0.301512	1.73258e-08	1.70595e-07
CD22	0.108583	1.75491e-08	1.72652e-07
SLC12A7	0.459619	1.798e-08	1.76728e-07
BIRC5	-0.709547	1.79927e-08	1.76728e-07
NCK2	0.325933	1.8062e-08	1.77263e-07
ROR2	0.215324	1.8705e-08	1.83424e-07
LTB	0.297152	1.87845e-08	1.84054e-07
TRIP12	0.330705	1.90352e-08	1.86359e-07
PPP1R2P9	-0.135764	1.91304e-08	1.87066e-07
ZBTB38	0.400655	1.91384e-08	1.87066e-07
BACH1	0.228307	1.91563e-08	1.87089e-07
ENOX2	0.180037	1.92413e-08	1.87742e-07
IRS1	0.553275	1.92544e-08	1.87742e-07
CXCL14	1.44758	1.94222e-08	1.89225e-07
KPTN	-0.332501	1.95958e-08	1.90762e-07
VEGFA	-0.871178	1.96442e-08	1.91079e-07
ZNF473	-0.280178	1.98337e-08	1.92766e-07
SLC9A1	0.267677	2.00022e-08	1.94247e-07
ADRA2A	0.374928	2.01413e-08	1.95441e-07
FLII	0.326351	2.03944e-08	1.97737e-07
RNASEL	0.224529	2.06317e-08	1.99877e-07
RAB3IL1	0.21378	2.07889e-08	2.01238e-07
TBC1D5	0.364488	2.11569e-08	2.04635e-07
PTP4A2	0.296966	2.17944e-08	2.10633e-07
TLE2	-0.600233	2.18757e-08	2.11249e-07
IFI44	0.701545	2.2355e-08	2.15704e-07
F5	0.534794	2.26464e-08	2.18341e-07
WNT6	-0.0820103	2.28596e-08	2.2022e-07
XRCC3	-0.187031	2.28784e-08	2.20225e-07
DPM3	-0.507488	2.39956e-08	2.30639e-07
C1orf115	0.55676	2.39985e-08	2.30639e-07
LAIR2	0.254905	2.40277e-08	2.30735e-07
RFXAP	-0.191843	2.4459e-08	2.3469e-07
CCL19	0.402706	2.46443e-08	2.36279e-07
ENOPH1	-0.33567	2.46753e-08	2.36389e-07
AKR1C3	1.0856	2.496e-08	2.38926e-07
CLTC	0.233885	2.50014e-08	2.39131e-07
KLK6	0.934559	2.51852e-08	2.40698e-07
S100A12	0.422806	2.52599e-08	2.4107e-07
TMEM30A	0.446248	2.52641e-08	2.4107e-07
MELK	-0.687051	2.53496e-08	2.41694e-07
PDXK	0.33241	2.56527e-08	2.44391e-07
DEF8	-0.484701	2.57427e-08	2.45054e-07
ZFP30	-0.367163	2.63002e-08	2.50164e-07
SETD3	0.249425	2.69908e-08	2.56529e-07
TNFRSF10C	0.201999	2.70298e-08	2.56698e-07
DBF4	-0.500797	2.70643e-08	2.56823e-07
KIF2C	-0.597372	2.71843e-08	2.57758e-07
ADPGK	0.361449	2.74585e-08	2.60153e-07
THBS2	0.76495	2.78009e-08	2.63191e-07
BRD8	-0.163421	2.81126e-08	2.65932e-07
EHD3	0.627409	2.84231e-08	2.68658e-07
BNIP1	-0.32401	2.8789e-08	2.71903e-07
PIWIL2	-0.114163	2.92882e-08	2.76328e-07
ALX4	-0.124768	2.93033e-08	2.76328e-07
LTF	1.8468	2.96916e-08	2.7977e-07
UBE2NL	-0.160028	2.98946e-08	2.81463e-07
MAP7	0.488538	3.03472e-08	2.85501e-07
MAX	0.249185	3.04061e-08	2.85832e-07
PWP1	-0.210608	3.04356e-08	2.85886e-07
BCL2	0.135635	3.05096e-08	2.86358e-07
CITED1	-0.888052	3.0575e-08	2.86747e-07
CEACAM21	0.135307	3.11322e-08	2.91746e-07
FAM59A	0.417142	3.12009e-08	2.92163e-07
NRP1	0.412049	3.17304e-08	2.9689e-07
NPTN	0.364836	3.18131e-08	2.97433e-07
SVEP1	0.268145	3.18673e-08	2.97708e-07
RPL37	0.221311	3.20587e-08	2.99102e-07
CTBS	0.521956	3.20701e-08	2.99102e-07
LDB1	0.291784	3.2091e-08	2.99102e-07
SLAMF7	0.280015	3.21257e-08	2.99194e-07
REPS2	0.384139	3.22329e-08	2.99961e-07
KIAA1539	0.269895	3.23356e-08	3.00684e-07
NARF	-0.317658	3.29548e-08	3.06205e-07
BEST1	0.422449	3.3001e-08	3.06398e-07
IFNAR1	0.264389	3.34944e-08	3.1074e-07
M6PR	0.364583	3.36977e-08	3.12385e-07
STAT1	0.487447	3.38722e-08	3.13761e-07
THAP3	-0.232665	3.40606e-08	3.15264e-07
BRWD2	0.430426	3.41016e-08	3.154e-07
PRMT1	-0.451921	3.51418e-08	3.24772e-07
C12orf29	-0.411976	3.5217e-08	3.25217e-07
CNTN2	0.355371	3.5498e-08	3.27561e-07
GALNT2	0.417551	3.5923e-08	3.31229e-07
MYRIP	0.665234	3.64825e-08	3.3613e-07
ITIH2	0.577112	3.65481e-08	3.36477e-07
RAGE	-0.404696	3.66454e-08	3.36859e-07
CDK6	-0.145475	3.66455e-08	3.36859e-07
DDX58	0.546226	3.67021e-08	3.37121e-07
F11R	0.638655	3.71725e-08	3.41182e-07
NT5C2	0.354068	3.72537e-08	3.41667e-07
STX17	0.240107	3.72929e-08	3.41766e-07
RASA2	0.336812	3.74786e-08	3.43207e-07
DCC1	-0.315525	3.75289e-08	3.43407e-07
SPAG5	-0.552912	3.76128e-08	3.43896e-07
C17orf53	-0.156386	3.76395e-08	3.43896e-07
CDCP1	0.569959	3.77353e-08	3.4451e-07
CABC1	0.405403	3.8191e-08	3.48406e-07
NOS3	0.204001	3.82797e-08	3.48951e-07
ALDH1A3	0.914293	3.87495e-08	3.52966e-07
HPCAL1	0.399588	3.88298e-08	3.53431e-07
LSM4	-0.27733	3.89913e-08	3.54633e-07
EPHB6	0.443933	3.95117e-08	3.59095e-07
CMPK	0.330575	3.95752e-08	3.59401e-07
KIF1C	0.318515	4.04646e-08	3.672e-07
NRAP	-0.154873	4.065e-08	3.68605e-07
TPCN1	0.454982	4.09884e-08	3.71393e-07
WDTC1	0.197787	4.17689e-08	3.78182e-07
RECK	0.297911	4.19844e-08	3.79847e-07
PGPEP1	0.283088	4.20209e-08	3.79891e-07
NDUFS4	-0.323801	4.21884e-08	3.8112e-07
GAS7	0.611114	4.25812e-08	3.8438e-07
RFC3	-0.515667	4.28323e-08	3.86357e-07
SLMO1	-0.209574	4.29202e-08	3.8686e-07
GALNT10	0.567295	4.35879e-08	3.92584e-07
OPRD1	-0.109845	4.37269e-08	3.93542e-07
CALB2	0.573607	4.39942e-08	3.95652e-07
FOSL2	0.310233	4.51213e-08	4.05486e-07
SCP2	0.250969	4.54062e-08	4.07742e-07
EDEM1	0.362689	4.55717e-08	4.08923e-07
PPP2R3A	0.388015	4.58811e-08	4.11393e-07
GPNMB	0.985946	4.64264e-08	4.15972e-07
ODC1	-0.45974	4.65655e-08	4.16908e-07
P4HA2	0.71074	4.75754e-08	4.25633e-07
C16orf61	-0.320161	4.82866e-08	4.31676e-07
OAS1	0.756339	4.83691e-08	4.32093e-07
GNLY	0.575199	4.85067e-08	4.33001e-07
MFAP4	0.775286	4.89765e-08	4.3687e-07
WDR37	0.391673	4.91475e-08	4.38072e-07
MOBP	0.915253	4.97032e-08	4.42696e-07
ERMAP	0.330698	4.98451e-08	4.43632e-07
PHF11	0.53373	4.98886e-08	4.43691e-07
CTGF	0.760275	4.99475e-08	4.43888e-07
FLJ21986	0.230065	5.04324e-08	4.47867e-07
OAS3	0.669852	5.05859e-08	4.48898e-07
KMO	0.43016	5.14975e-08	4.56651e-07
FHL2	0.840474	5.1697e-08	4.58083e-07
GPBP1L1	0.323797	5.21802e-08	4.62025e-07
DUSP22	0.363401	5.27232e-08	4.6649e-07
ADAM11	-0.137633	5.30563e-08	4.69093e-07
ADAMTS1	0.69838	5.32992e-08	4.70895e-07
CNN2	0.466383	5.3427e-08	4.71677e-07
CD164	0.453173	5.36328e-08	4.73147e-07
PTEN	0.417234	5.46704e-08	4.81948e-07
IFNB1	-0.114537	5.51717e-08	4.85748e-07
FANCE	-0.283246	5.51821e-08	4.85748e-07
SEZ6L	-0.649122	5.61066e-08	4.93525e-07
CRYBB1	0.21401	5.62869e-08	4.94749e-07
NPAL3	0.206938	5.6603e-08	4.97165e-07
C20orf59	0.219271	5.7317e-08	5.0307e-07
ZNF26	-0.37009	5.83966e-08	5.12172e-07
BRF1	-0.0929831	5.97903e-08	5.24014e-07
ZDHHC7	0.344189	6.00872e-08	5.26233e-07
TRIM24	-0.390658	6.07237e-08	5.3142e-07
EIF2AK2	0.273513	6.08702e-08	5.32316e-07
LAPTM4A	0.227503	6.13207e-08	5.35866e-07
PMPCA	-0.290344	6.15826e-08	5.37765e-07
NOLA2	-0.191151	6.18644e-08	5.39832e-07
AGPS	0.443495	6.19244e-08	5.39832e-07
ROCK1	0.274352	6.19538e-08	5.39832e-07
CORO7	0.234312	6.21979e-08	5.41219e-07
FRAT1	0.342614	6.22029e-08	5.41219e-07
PIGB	0.491656	6.37151e-08	5.53977e-07
BST1	0.329001	6.50172e-08	5.6489e-07
DICER1	0.281847	6.53185e-08	5.66751e-07
SEL1L	0.257726	6.53256e-08	5.66751e-07
EXO1	-0.546577	6.5487e-08	5.67742e-07
TLX3	-0.133444	6.58551e-08	5.70523e-07
GREM1	0.676664	6.61364e-08	5.72548e-07
MYH11	0.401991	6.65792e-08	5.75967e-07
PDE1A	0.531945	6.69572e-08	5.78821e-07
CENPM	-0.430162	6.71059e-08	5.79691e-07
SSPN	0.666198	6.86985e-08	5.93023e-07
KIAA1305	0.327075	6.8833e-08	5.93758e-07
IFI35	0.586103	6.94119e-08	5.98323e-07
WFS1	0.506959	7.06944e-08	6.08943e-07
SPAG1	0.628691	7.17835e-08	6.17882e-07
NFE2L3	0.465336	7.21286e-08	6.20409e-07
NCAPG	-0.63148	7.26096e-08	6.23991e-07
FRZB	0.846073	7.26487e-08	6.23991e-07
ABCB6	-0.15343	7.2915e-08	6.25832e-07
ARID5B	0.523219	7.32347e-08	6.28128e-07
ADD3	0.488848	7.51946e-08	6.44479e-07
MAPK3	0.235421	7.56661e-08	6.48059e-07
GZMB	0.43501	7.60166e-08	6.50598e-07
VSX1	-0.123088	7.73979e-08	6.6195e-07
NTHL1	-0.346151	7.8702e-08	6.72625e-07
DKFZP564O0823	0.616436	8.00952e-08	6.84047e-07
FAM96B	-0.291546	8.13031e-08	6.93871e-07
OIP5	-0.650185	8.19731e-08	6.99094e-07
TTC22	-0.0779458	8.22653e-08	7.01089e-07
AK5	0.738136	8.29991e-08	7.06843e-07
FOXL1	-0.10028	8.31511e-08	7.07637e-07
C6orf106	0.223311	8.49125e-08	7.22116e-07
FBLN5	0.83125	8.61605e-08	7.32213e-07
ASPA	0.805463	8.72164e-08	7.40663e-07
HSD17B4	0.276231	8.77058e-08	7.44294e-07
KLF15	-0.133217	8.81169e-08	7.47029e-07
GBA	0.33916	8.81521e-08	7.47029e-07
RHOA	0.260958	8.83136e-08	7.47755e-07
CD320	-0.382296	8.8362e-08	7.47755e-07
ME1	0.865488	8.91521e-08	7.53911e-07
GOLGB1	0.351178	8.99887e-08	7.60452e-07
MBP	1.15581	9.02934e-08	7.62492e-07
PLSCR1	0.560972	9.11105e-08	7.68853e-07
PRR16	0.420684	9.15415e-08	7.71949e-07
ORC6L	-0.480017	9.16311e-08	7.72163e-07
CTSL1	0.466028	9.23958e-08	7.78063e-07
KCTD9	0.464194	9.26676e-08	7.79807e-07
TPST2	0.496939	9.45421e-08	7.95025e-07
PAGE4	-0.100338	9.7317e-08	8.17789e-07
EFNA2	-0.126582	9.78319e-08	8.21542e-07
CHCHD8	-0.267859	9.91047e-08	8.31161e-07
ENPP1	0.371479	9.91555e-08	8.31161e-07
KIFC1	-0.431904	9.91844e-08	8.31161e-07
SGMS1	0.514822	9.96407e-08	8.34404e-07
MAL	0.933056	1.00225e-07	8.38253e-07
MAOA	0.553681	1.0024e-07	8.38253e-07
LRP2	0.274779	1.011e-07	8.44866e-07
SCN1B	0.391234	1.01225e-07	8.45322e-07
MCM7	-0.532682	1.03216e-07	8.61351e-07
RECQL4	-0.220126	1.0462e-07	8.72463e-07
PADI2	0.78691	1.04825e-07	8.73567e-07
DNAJB12	0.185672	1.06843e-07	8.89771e-07
CAPN10	-0.103503	1.07262e-07	8.92641e-07
HLA-G	0.31792	1.0783e-07	8.96747e-07
PNPO	0.371452	1.08679e-07	9.03187e-07
ARL6IP5	0.259044	1.08979e-07	9.05055e-07
INTS12	-0.299321	1.09379e-07	9.07747e-07
CPA3	0.593294	1.1221e-07	9.30597e-07
IFIH1	0.618091	1.13737e-07	9.42613e-07
BMP7	-0.336438	1.14508e-07	9.4835e-07
RAB8A	0.340069	1.15864e-07	9.58926e-07
GEM	0.679555	1.16251e-07	9.61466e-07
HSPC159	-0.43263	1.17924e-07	9.74633e-07
CCNB1	-0.722212	1.19362e-07	9.85844e-07
DKFZP586H2123	0.800965	1.21374e-07	1.00177e-06
CRTAP	0.436038	1.22768e-07	1.01258e-06
CD247	0.224409	1.24822e-07	1.02882e-06
DBI	-0.384572	1.25066e-07	1.03012e-06
CDC20	-0.721547	1.25583e-07	1.03298e-06
PTGS1	0.641426	1.25584e-07	1.03298e-06
SETX	0.342322	1.26863e-07	1.04279e-06
EPB49	0.394673	1.27248e-07	1.04524e-06
WNT2	0.364349	1.28598e-07	1.05561e-06
ABCA1	0.587426	1.31678e-07	1.08016e-06
AURKA	-0.444178	1.33418e-07	1.09317e-06
EIF4EBP1	-0.436438	1.33446e-07	1.09317e-06
PVRL2	0.370001	1.33737e-07	1.0948e-06
HSD17B11	0.445866	1.34617e-07	1.10126e-06
SIRT4	-0.174834	1.362e-07	1.11346e-06
RNF19B	0.417867	1.36877e-07	1.11823e-06
CHRNA4	-0.0897704	1.37152e-07	1.11972e-06
GOLGA4	0.379075	1.377e-07	1.12329e-06
IFI44L	0.996879	1.37776e-07	1.12329e-06
TGM2	0.295785	1.39207e-07	1.13419e-06
AGTPBP1	0.447953	1.39304e-07	1.13421e-06
ESPL1	-0.466541	1.39466e-07	1.13449e-06
CLCN4	0.292225	1.39526e-07	1.13449e-06
TREX2	-0.0870876	1.4072e-07	1.14342e-06
PPARG	0.380975	1.41607e-07	1.14985e-06
FCN1	0.312693	1.41928e-07	1.15117e-06
PKD2	0.413072	1.4196e-07	1.15117e-06
DNAJB4	0.402311	1.42738e-07	1.1567e-06
ARTS-1	0.249139	1.43017e-07	1.15818e-06
C7orf44	-0.424951	1.4342e-07	1.16066e-06
SLPI	1.20845	1.44058e-07	1.16504e-06
PYGO1	-0.0808408	1.45289e-07	1.17421e-06
MAPK9	0.328729	1.45762e-07	1.17724e-06
TOP2A	-0.825975	1.45995e-07	1.17833e-06
NDUFS3	-0.280127	1.46902e-07	1.18486e-06
DHRS3	0.554039	1.47153e-07	1.18609e-06
EXPH5	0.559338	1.47722e-07	1.18988e-06
GAS1	-0.57802	1.48598e-07	1.19613e-06
THY1	0.693861	1.49855e-07	1.20544e-06
ARSB	0.240608	1.50211e-07	1.2075e-06
APBB2	-0.532536	1.5261e-07	1.22597e-06
HSBP1	-0.30287	1.53045e-07	1.22865e-06
CAMTA2	0.34799	1.54033e-07	1.23575e-06
SLC25A28	0.296585	1.54745e-07	1.24064e-06
PSPN	-0.129657	1.56221e-07	1.25164e-06
APLP2	0.370143	1.58068e-07	1.2656e-06
DAPK1	0.36416	1.59771e-07	1.27838e-06
KCNIP1	-0.9268	1.59898e-07	1.27855e-06
BASP1	0.883078	1.602e-07	1.28011e-06
MID1IP1	0.483531	1.60459e-07	1.28133e-06
SAMD9	0.444835	1.61252e-07	1.28681e-06
ANXA7	0.341618	1.63517e-07	1.30402e-06
PDE1B	0.142386	1.64321e-07	1.30957e-06
TCF3	-0.159487	1.65475e-07	1.31789e-06
PCDH12	0.443817	1.70692e-07	1.35854e-06
SEMA6D	-0.410275	1.73065e-07	1.37652e-06
KIAA0513	0.524863	1.73919e-07	1.3824e-06
P2RY4	-0.103466	1.75156e-07	1.39131e-06
TULP1	-0.103565	1.7864e-07	1.41751e-06
PARP4	0.357599	1.78689e-07	1.41751e-06
NLRX1	0.306686	1.81232e-07	1.43673e-06
ABCA8	0.997912	1.8308e-07	1.45042e-06
LPP	0.353117	1.84406e-07	1.45997e-06
LASS6	0.43247	1.86466e-07	1.47531e-06
RAB7L1	0.503487	1.87356e-07	1.48138e-06
MXD3	-0.343494	1.88201e-07	1.48708e-06
TIMM44	-0.296285	1.98263e-07	1.56556e-06
GPR116	0.596227	1.98507e-07	1.56614e-06
TBX1	-0.0829376	1.98596e-07	1.56614e-06
UXS1	0.425954	2.05523e-07	1.6197e-06
KIAA0652	0.27522	2.06135e-07	1.62346e-06
PLAU	0.729135	2.06666e-07	1.62658e-06
PLEKHB2	0.292286	2.07436e-07	1.63157e-06
LRP10	0.411047	2.10035e-07	1.65094e-06
ST6GALNAC2	0.555999	2.10983e-07	1.65731e-06
PML	0.186208	2.16463e-07	1.69925e-06
ALOX15B	0.443948	2.17505e-07	1.70631e-06
GADD45GIP1	-0.219623	2.19891e-07	1.72391e-06
ETV2	-0.158327	2.20947e-07	1.73107e-06
APOB48R	0.138356	2.2445e-07	1.75737e-06
SGPL1	0.276696	2.26769e-07	1.77437e-06
UBE2D1	0.272921	2.30338e-07	1.80112e-06
MTM1	0.380965	2.32073e-07	1.81351e-06
IFIT1	0.847398	2.33829e-07	1.82605e-06
SLC17A5	0.415945	2.34315e-07	1.82821e-06
GRINA	0.382975	2.34409e-07	1.82821e-06
NEBL	0.304912	2.34795e-07	1.83004e-06
FLJ13224	-0.104517	2.35082e-07	1.83109e-06
DIABLO	-0.224762	2.36931e-07	1.84429e-06
ICOSLG	0.124585	2.39712e-07	1.86473e-06
TBCE	-0.33175	2.40125e-07	1.86674e-06
CDH15	-0.112732	2.41179e-07	1.87373e-06
SDC1	0.658845	2.43075e-07	1.88724e-06
FPRL1	0.162666	2.47087e-07	1.91715e-06
KIAA0430	0.346896	2.49773e-07	1.93674e-06
PDE6D	-0.306708	2.51002e-07	1.94502e-06
PDGFRB	0.381898	2.52238e-07	1.95334e-06
BTG1	0.283733	2.57037e-07	1.98923e-06
CDV3	0.316101	2.59494e-07	2.00696e-06
CLCA4	0.362793	2.62644e-07	2.03001e-06
PRDM8	-0.114482	2.6326e-07	2.03347e-06
NTN1	-0.0932757	2.6395e-07	2.03749e-06
ZNF205	-0.132842	2.65348e-07	2.04697e-06
SH3PXD2A	0.184908	2.67982e-07	2.06596e-06
C9	-0.11034	2.72119e-07	2.09652e-06
WDR62	-0.191391	2.72812e-07	2.10051e-06
ZNF267	0.386574	2.73588e-07	2.10514e-06
CENPN	-0.484369	2.74244e-07	2.10884e-06
CLMN	0.339917	2.74956e-07	2.11297e-06
SLC25A15	-0.460148	2.81595e-07	2.1626e-06
TRIB2	-0.767041	2.81853e-07	2.16321e-06
TREM1	0.80232	2.86574e-07	2.19804e-06
ZNF217	0.621048	2.89088e-07	2.21591e-06
PURA	0.27448	2.89656e-07	2.21886e-06
ZCCHC6	0.359751	2.91403e-07	2.23082e-06
FANCA	-0.158972	2.91702e-07	2.23169e-06
ATP5D	-0.311334	2.95557e-07	2.25974e-06
PIM1	0.361785	2.96154e-07	2.26287e-06
KCNAB1	0.219678	2.96823e-07	2.26654e-06
FMO2	0.628726	2.97967e-07	2.27384e-06
PLEKHA1	0.404103	2.98648e-07	2.27759e-06
TMEM24	0.274216	3.03035e-07	2.30958e-06
RNPEPL1	0.18546	3.03995e-07	2.31444e-06
SEC14L5	0.478246	3.04056e-07	2.31444e-06
RSRC1	-0.375444	3.05722e-07	2.32435e-06
MFAP5	0.635824	3.05744e-07	2.32435e-06
ARHGAP6	0.318807	3.0793e-07	2.33949e-06
SULT1A1	0.601067	3.13476e-07	2.38012e-06
APEX2	0.306208	3.1378e-07	2.38093e-06
PRSS23	0.638434	3.17792e-07	2.40986e-06
BTNL2	-0.0961803	3.18212e-07	2.41152e-06
MYO1B	0.585966	3.19472e-07	2.41877e-06
ACTN1	0.599987	3.1957e-07	2.41877e-06
ATP6V1C1	0.292162	3.20882e-07	2.42718e-06
LDB3	0.187625	3.21322e-07	2.42898e-06
BANK1	0.325171	3.21714e-07	2.43041e-06
MSH5	-0.39836	3.22031e-07	2.43128e-06
MTDH	0.242769	3.2272e-07	2.43496e-06
FNDC3B	0.51407	3.23846e-07	2.44192e-06
MAT2B	0.315892	3.24619e-07	2.44622e-06
GZMH	0.2827	3.25016e-07	2.44768e-06
CHP	0.261792	3.26172e-07	2.45485e-06
TRIB3	-0.585127	3.27892e-07	2.46625e-06
CD5L	0.142372	3.38917e-07	2.54759e-06
SCNN1D	-0.101427	3.41465e-07	2.56474e-06
ICMT	0.343403	3.41625e-07	2.56474e-06
PPP1R8	-0.148907	3.43216e-07	2.57508e-06
MYL6B	-0.340741	3.43555e-07	2.57602e-06
ATRNL1	0.511187	3.46531e-07	2.59672e-06
RRAS	0.509631	3.49976e-07	2.6209e-06
ACP5	0.64557	3.51983e-07	2.6343e-06
ARL4A	-0.492677	3.5555e-07	2.65838e-06
RIPK1	0.340072	3.55643e-07	2.65838e-06
GPR68	-0.096814	3.57589e-07	2.67127e-06
C10orf79	-0.0873276	3.58395e-07	2.67563e-06
CSPG4	-0.54084	3.64647e-07	2.72062e-06
IFIT5	0.39652	3.65501e-07	2.7253e-06
ABCA2	0.2301	3.65825e-07	2.72603e-06
PAIP2B	0.487412	3.69166e-07	2.74922e-06
NRXN3	0.419207	3.70805e-07	2.75973e-06
NLRP1	0.0993407	3.76589e-07	2.80104e-06
BCL2L2	0.401211	3.77384e-07	2.80522e-06
RTN4	0.237655	3.79384e-07	2.81835e-06
SNX10	0.859891	3.80279e-07	2.82326e-06
SLC36A1	0.38686	3.84371e-07	2.85187e-06
CYB561	0.341702	3.91214e-07	2.90086e-06
ZNF177	-0.52243	3.93754e-07	2.9179e-06
LIMS1	0.351351	3.99232e-07	2.95667e-06
PLD1	0.204269	3.9951e-07	2.95691e-06
GNG4	-0.672896	4.01396e-07	2.96905e-06
C20orf195	-0.120333	4.04013e-07	2.98657e-06
C6orf26	-0.329509	4.08677e-07	3.01843e-06
PGBD5	0.584528	4.08824e-07	3.01843e-06
BOLA1	-0.336831	4.12048e-07	3.04037e-06
COL5A2	0.827	4.12311e-07	3.04044e-06
HIST1H1A	-0.117618	4.13721e-07	3.04898e-06
RETSAT	0.343472	4.15047e-07	3.05688e-06
DAPP1	0.222072	4.15536e-07	3.05861e-06
GAD1	-0.548982	4.15917e-07	3.05954e-06
DUSP3	0.289382	4.17262e-07	3.06579e-06
CD226	0.111542	4.17276e-07	3.06579e-06
CENPA	-0.528205	4.28547e-07	3.14668e-06
DGUOK	-0.288196	4.30995e-07	3.16273e-06
GBP1	0.818965	4.31471e-07	3.1643e-06
HNRPH2	0.365657	4.33083e-07	3.17419e-06
SEMG2	-0.0931294	4.33796e-07	3.17748e-06
IFNA21	-0.121268	4.37214e-07	3.20057e-06
GFRA2	0.244318	4.37893e-07	3.20359e-06
FBXL2	0.695944	4.40077e-07	3.21761e-06
IQSEC1	0.361785	4.41624e-07	3.22697e-06
GPC4	0.495458	4.42328e-07	3.23015e-06
PPM1F	0.292828	4.43749e-07	3.23856e-06
PITPNC1	-0.383066	4.44345e-07	3.2405e-06
HLA-A	0.324849	4.44553e-07	3.2405e-06
IRF1	0.509814	4.54783e-07	3.31306e-06
SFI1	-0.149016	4.57022e-07	3.32736e-06
SIDT2	0.353653	4.57371e-07	3.32789e-06
ST8SIA4	0.329706	4.58191e-07	3.33185e-06
CASP5	0.120971	4.61996e-07	3.35749e-06
PPCS	0.375878	4.65456e-07	3.38009e-06
TAX1BP3	0.24865	4.65667e-07	3.38009e-06
WDR7	0.412103	4.70094e-07	3.40932e-06
ZMYM6	0.295554	4.70261e-07	3.40932e-06
GMPPB	0.246566	4.70697e-07	3.41043e-06
ZNF606	-0.525043	4.786e-07	3.46561e-06
MALT1	0.395199	4.79214e-07	3.46797e-06
ATF6	0.227509	4.81267e-07	3.48073e-06
HIST1H4E	-0.154406	4.8247e-07	3.48734e-06
FZD1	0.39545	4.84527e-07	3.50011e-06
GUCY1B3	0.584011	4.88591e-07	3.52734e-06
UBL5	-0.27683	4.90465e-07	3.53875e-06
RAI2	0.522188	4.91508e-07	3.5441e-06
PARD6B	-0.0620019	4.91795e-07	3.5441e-06
TNFAIP2	0.423067	4.93056e-07	3.54933e-06
TMBIM1	0.437705	4.93109e-07	3.54933e-06
PANK2	0.306025	4.95192e-07	3.56219e-06
GNB1L	-0.191199	5.00002e-07	3.59464e-06
NSUN5B	-0.49718	5.02977e-07	3.61387e-06
YWHAZ	0.316402	5.05094e-07	3.62692e-06
ANKRD40	0.220741	5.05838e-07	3.63009e-06
LASS2	0.313894	5.0924e-07	3.65234e-06
RANBP1	-0.246203	5.11534e-07	3.6666e-06
CSNK1G1	-0.11267	5.14996e-07	3.68922e-06
IL4	-0.0778156	5.23389e-07	3.74711e-06
FBXO5	-0.485625	5.25224e-07	3.75802e-06
PCTK3	0.45352	5.26085e-07	3.76117e-06
ATG4A	0.279784	5.26288e-07	3.76117e-06
CCNA2	-0.657793	5.31218e-07	3.79415e-06
ZNF232	-0.367074	5.40609e-07	3.85797e-06
IL1R2	0.643849	5.40795e-07	3.85797e-06
SFXN1	-0.338678	5.43928e-07	3.87782e-06
PLA1A	0.312144	5.44222e-07	3.87782e-06
PRKAR1A	0.313024	5.5762e-07	3.97094e-06
KLHL11	-0.101166	5.58211e-07	3.9728e-06
SCARF1	0.260544	5.62463e-07	4.0007e-06
ATP6V1A	0.351811	5.63329e-07	4.00449e-06
TRAP1	-0.307725	5.67273e-07	4.03015e-06
GNPTAB	0.172014	5.69142e-07	4.04104e-06
GRK5	0.262141	5.74457e-07	4.07638e-06
RHOQ	0.320277	5.75084e-07	4.07843e-06
CD7	0.115963	5.91368e-07	4.19144e-06
PRAMEF12	-0.105127	5.97894e-07	4.2352e-06
EPS8	0.389446	5.99888e-07	4.24683e-06
IRF7	0.393184	6.0101e-07	4.25227e-06
IRF9	0.434223	6.01787e-07	4.25527e-06
LPA	-0.0912277	6.06244e-07	4.28427e-06
BICD2	0.356278	6.07504e-07	4.29065e-06
SLC26A2	0.551334	6.12683e-07	4.32469e-06
CKB	-0.745043	6.19628e-07	4.37116e-06
TMEM50A	0.31291	6.21972e-07	4.38512e-06
NCAPH2	-0.155613	6.34901e-07	4.47366e-06
CALD1	0.399944	6.36107e-07	4.47953e-06
CSPG5	-0.938336	6.41671e-07	4.51607e-06
NID2	0.723615	6.47266e-07	4.54802e-06
RNPEP	0.347428	6.47312e-07	4.54802e-06
RABEPK	-0.298774	6.47343e-07	4.54802e-06
LBX1	-0.098907	6.50378e-07	4.56635e-06
HSPB2	0.527609	6.50711e-07	4.56635e-06
WDR79	-0.255931	6.52977e-07	4.57958e-06
PCDHGA11	-0.105138	6.55043e-07	4.5914e-06
C10orf116	0.809234	6.57064e-07	4.60288e-06
SLC29A1	0.37819	6.58883e-07	4.61226e-06
ATP6V0C	0.258515	6.59168e-07	4.61226e-06
RAB7A	0.288765	6.59735e-07	4.61355e-06
CAV2	0.655888	6.64054e-07	4.64106e-06
WDFY3	0.334383	6.66294e-07	4.65401e-06
WARS	0.495279	6.69951e-07	4.67684e-06
SNRPD2	-0.305237	6.70435e-07	4.67751e-06
ECHDC3	0.42223	6.73901e-07	4.69897e-06
AIM2	0.493	6.92875e-07	4.82847e-06
ATP1B1	0.590831	6.94431e-07	4.83652e-06
RICH2	0.352978	7.02521e-07	4.89003e-06
PDGFA	-0.724128	7.0546e-07	4.90765e-06
FSTL1	0.584234	7.07663e-07	4.92014e-06
AFF1	0.131365	7.22245e-07	5.01862e-06
CAPN3	0.742161	7.23697e-07	5.02581e-06
OBSL1	-0.30515	7.29073e-07	5.06023e-06
C1orf135	-0.332019	7.29945e-07	5.06336e-06
RBMX2	-0.232125	7.38917e-07	5.12265e-06
TPO	-0.093757	7.40855e-07	5.13312e-06
LEF1	0.313479	7.4989e-07	5.19274e-06
IBSP	0.634777	7.57128e-07	5.23985e-06
VPS13D	0.403295	7.65363e-07	5.2938e-06
C16orf30	0.501303	7.69054e-07	5.31627e-06
CCDC6	0.416722	7.82665e-07	5.40726e-06
SIX6	-0.492859	7.86908e-07	5.43346e-06
H6PD	0.156457	7.91767e-07	5.46388e-06
SLC25A42	-0.0807151	8.01972e-07	5.53112e-06
EXOC3	0.310582	8.16811e-07	5.63025e-06
TMEM149	0.371184	8.282e-07	5.70549e-06
ADAMDEC1	0.719958	8.33303e-07	5.73735e-06
SERINC3	0.273906	8.34738e-07	5.74395e-06
EDG2	0.583596	8.35465e-07	5.74567e-06
BMP10	-0.0972768	8.42313e-07	5.78946e-06
NR2E3	-0.0937596	8.44916e-07	5.80338e-06
PTOV1	-0.159804	8.45303e-07	5.80338e-06
CRLF3	0.300758	8.50913e-07	5.83857e-06
TPT1	0.153387	8.5706e-07	5.8774e-06
PDXDC1	0.281157	8.61038e-07	5.90132e-06
JUP	0.529901	8.68753e-07	5.95081e-06
RFX5	0.298218	8.71536e-07	5.96648e-06
USE1	-0.324336	8.84359e-07	6.04831e-06
MAPK13	0.465816	8.84494e-07	6.04831e-06
NIPSNAP3B	0.267985	8.85526e-07	6.05194e-06
DOT1L	-0.0782557	8.90868e-07	6.08499e-06
KLF4	0.396333	8.94639e-07	6.10728e-06
ECM1	0.512078	9.00337e-07	6.1427e-06
DHX34	-0.127715	9.02414e-07	6.15338e-06
C6	0.311154	9.08105e-07	6.18868e-06
CTA-216E10.6	0.171965	9.09526e-07	6.19486e-06
FZD4	0.342661	9.1097e-07	6.20119e-06
JHDM1D	0.384495	9.12429e-07	6.20761e-06
UTP15	-0.250231	9.18594e-07	6.24602e-06
IL2	-0.165271	9.2334e-07	6.27475e-06
CRTAC1	0.394535	9.24449e-07	6.27875e-06
GSCL	-0.0824501	9.27291e-07	6.2945e-06
RNH1	0.302915	9.43398e-07	6.40023e-06
ITGA2	0.619974	9.63687e-07	6.53419e-06
PTGS2	0.733435	9.65327e-07	6.54162e-06
GPR12	-0.183501	9.714e-07	6.57907e-06
TYMS	-0.572542	9.86958e-07	6.68069e-06
EPB41L1	0.433295	9.87574e-07	6.68111e-06
KIAA0101	-0.51852	9.89068e-07	6.68746e-06
SYNC1	0.685837	9.91275e-07	6.69862e-06
TCEB2	-0.250186	9.95735e-07	6.72338e-06
FLNA	0.49315	9.96057e-07	6.72338e-06
GGH	-0.508806	1.0055e-06	6.78332e-06
OPRM1	-0.061418	1.01701e-06	6.85714e-06
LOC400506	-0.296624	1.01781e-06	6.85868e-06
RPS6KA3	0.383953	1.01925e-06	6.86452e-06
ZNHIT1	-0.322625	1.06307e-06	7.15565e-06
NMI	0.478873	1.07888e-06	7.25802e-06
ZSCAN12	-0.0720024	1.07955e-06	7.25848e-06
ZNF614	-0.108512	1.08072e-06	7.2623e-06
NUAK2	0.491303	1.08132e-06	7.2623e-06
TMEM123	0.367171	1.08425e-06	7.27792e-06
CDX1	0.157146	1.09247e-06	7.32898e-06
CD3E	0.191835	1.097e-06	7.35529e-06
ATF4	-0.274726	1.09845e-06	7.36091e-06
ABCA6	0.208303	1.09954e-06	7.36413e-06
HERC1	0.385044	1.10965e-06	7.42772e-06
UBQLN2	0.291833	1.11349e-06	7.44923e-06
PLG	-0.0923881	1.11793e-06	7.47479e-06
PARP12	0.528891	1.11886e-06	7.4769e-06
HSPB8	0.851727	1.13461e-06	7.57794e-06
PHYHIP	0.430699	1.13658e-06	7.58688e-06
TBC1D2	0.264941	1.13725e-06	7.58712e-06
TFEB	0.287519	1.14476e-06	7.63299e-06
SI	-0.0776201	1.14965e-06	7.66135e-06
MAN1C1	0.878696	1.15029e-06	7.66141e-06
NR1D1	0.339302	1.15288e-06	7.67439e-06
DLG7	-0.68394	1.15681e-06	7.69631e-06
RBMS1	0.479186	1.17161e-06	7.79047e-06
WDR18	-0.288891	1.17246e-06	7.79183e-06
KLHL7	-0.470907	1.17314e-06	7.79206e-06
LOC81691	-0.428299	1.17512e-06	7.8009e-06
MSN	0.491019	1.18629e-06	7.87068e-06
SPC25	-0.575299	1.19277e-06	7.90936e-06
HSPB6	0.5001	1.20677e-06	7.99779e-06
ENO3	-0.253257	1.21075e-06	8.01973e-06
ZFP106	0.427845	1.21325e-06	8.03189e-06
FBXL11	0.225402	1.21778e-06	8.05744e-06
RUNX1T1	0.345745	1.24084e-06	8.20551e-06
LOC339229	-0.269418	1.24493e-06	8.22805e-06
GUCY2F	-0.0735266	1.25068e-06	8.26149e-06
TMBIM4	0.314642	1.25544e-06	8.28835e-06
KIAA0746	0.731913	1.26367e-06	8.33813e-06
N4BP1	0.198	1.26596e-06	8.34865e-06
ADIPOR1	0.333259	1.27109e-06	8.37796e-06
CENPF	-0.638012	1.27961e-06	8.42947e-06
IGF2BP3	-0.64578	1.29637e-06	8.53521e-06
CRYGC	-0.102771	1.29909e-06	8.54841e-06
CDCA3	-0.502792	1.30427e-06	8.57781e-06
ATP2A1	-0.0974231	1.31194e-06	8.62355e-06
SEC24D	0.255891	1.319e-06	8.66527e-06
ITGA8	0.426555	1.32466e-06	8.69357e-06
RNMTL1	-0.23973	1.32476e-06	8.69357e-06
ASNA1	-0.337585	1.32837e-06	8.709e-06
ACP2	0.357279	1.32855e-06	8.709e-06
ITGB3BP	-0.410556	1.33094e-06	8.71759e-06
DNAJC16	0.321136	1.33131e-06	8.71759e-06
ARID3A	0.204081	1.35499e-06	8.86775e-06
C9orf27	-0.0945967	1.35572e-06	8.86775e-06
PDE6A	-0.130832	1.36135e-06	8.89976e-06
ZEB2	0.611537	1.36351e-06	8.90905e-06
PELI1	0.434508	1.36589e-06	8.91975e-06
ZNF432	-0.437554	1.38424e-06	9.0347e-06
CPEB1	0.458758	1.38833e-06	9.05649e-06
NTAN1	0.368695	1.40836e-06	9.18005e-06
SNX19	0.334867	1.4088e-06	9.18005e-06
NDUFB6	-0.295198	1.41613e-06	9.22282e-06
REEP5	0.260299	1.44053e-06	9.37669e-06
IFNGR2	0.308736	1.44501e-06	9.40078e-06
ADAR	0.296103	1.45539e-06	9.46317e-06
ORC1L	-0.291565	1.46276e-06	9.50594e-06
MOG	0.922811	1.46587e-06	9.52101e-06
SLC9A3R1	0.403377	1.47811e-06	9.59534e-06
EP300	0.340134	1.47965e-06	9.60021e-06
SPON2	0.605653	1.48164e-06	9.60795e-06
LOC63920	-0.424607	1.51074e-06	9.79133e-06
C16orf3	-0.106889	1.52649e-06	9.88808e-06
MICALL1	0.347681	1.55495e-06	1.0067e-05
TMEM43	0.31258	1.56393e-06	1.01198e-05
BUB1	-0.312105	1.565e-06	1.01212e-05
PLSCR4	0.626342	1.57354e-06	1.0171e-05
PYY	-0.0901108	1.60047e-06	1.03395e-05
HIGD2A	-0.141698	1.61064e-06	1.03996e-05
SPOCK3	0.409566	1.61597e-06	1.04285e-05
RBMS3	0.167944	1.6217e-06	1.04598e-05
SOX1	-0.090316	1.63044e-06	1.05065e-05
AOC3	0.420723	1.63068e-06	1.05065e-05
CD36	0.575143	1.6336e-06	1.05197e-05
CDC2	-0.654541	1.64907e-06	1.06136e-05
SH3GL3	0.383595	1.67491e-06	1.07742e-05
ZNF10	-0.215157	1.6971e-06	1.09111e-05
ACTB	0.258853	1.71751e-06	1.1032e-05
BTNL8	-0.112951	1.71773e-06	1.1032e-05
COIL	-0.271957	1.71877e-06	1.10327e-05
IL6	0.750784	1.72377e-06	1.1059e-05
MKL2	0.402628	1.73473e-06	1.11233e-05
S100A4	0.766281	1.74701e-06	1.11961e-05
IKBKG	0.166361	1.76939e-06	1.13335e-05
GTF2A2	-0.269632	1.77443e-06	1.13598e-05
LMCD1	0.46413	1.77659e-06	1.13675e-05
BTN3A2	0.48515	1.7821e-06	1.13968e-05
POLR2G	-0.241418	1.79512e-06	1.14739e-05
FLJ22639	-0.30281	1.80499e-06	1.15309e-05
POPDC3	0.688226	1.81104e-06	1.15634e-05
PRC1	-0.612397	1.82717e-06	1.16602e-05
RNF25	-0.230853	1.835e-06	1.17039e-05
NCAPH	-0.413632	1.84515e-06	1.17624e-05
C12orf48	-0.355024	1.85978e-06	1.18495e-05
PZP	0.118274	1.86194e-06	1.18569e-05
GLDC	-0.761729	1.89551e-06	1.20643e-05
BXDC2	-0.318027	1.91334e-06	1.21714e-05
PCCB	-0.328964	1.93331e-06	1.22884e-05
TAPBPL	0.405767	1.93378e-06	1.22884e-05
C1orf35	-0.180192	1.93809e-06	1.23037e-05
RSAD2	0.80168	1.93823e-06	1.23037e-05
MAPK6	-0.253875	1.94138e-06	1.23172e-05
KIAA0240	0.323482	1.94268e-06	1.2319e-05
KLF7	0.432247	1.94421e-06	1.23222e-05
SOX15	-0.439823	1.94793e-06	1.23393e-05
RAN	-0.274725	1.95652e-06	1.23872e-05
NR1D2	0.456084	1.97275e-06	1.24834e-05
MGC72080	0.470556	1.98468e-06	1.25523e-05
FAM57A	-0.395981	1.98668e-06	1.25583e-05
ITK	0.288388	2.00463e-06	1.26652e-05
LPGAT1	0.451394	2.01003e-06	1.26926e-05
C1orf183	-0.16133	2.01779e-06	1.27349e-05
CXCL2	0.848276	2.05831e-06	1.29838e-05
GLB1	0.327246	2.06355e-06	1.30089e-05
NEUROG1	-0.103643	2.06474e-06	1.30089e-05
CYFIP1	0.248004	2.06553e-06	1.30089e-05
STK38L	0.369844	2.07258e-06	1.30465e-05
DCTN1	0.397208	2.07398e-06	1.30485e-05
DKK4	-0.149285	2.08261e-06	1.3096e-05
ANXA13	0.192784	2.08957e-06	1.31329e-05
HERC6	0.618405	2.10342e-06	1.32131e-05
TMOD3	0.292373	2.12602e-06	1.3348e-05
SAV1	0.32134	2.13193e-06	1.33782e-05
TOP3B	-0.098096	2.14116e-06	1.34291e-05
PAICS	-0.424779	2.15312e-06	1.34971e-05
MAP7D1	0.374474	2.16116e-06	1.35404e-05
MTMR14	0.19753	2.1639e-06	1.35506e-05
ZNF528	-0.206914	2.18002e-06	1.36444e-05
ABCC3	0.726414	2.19595e-06	1.37369e-05
MARK2	0.173129	2.20644e-06	1.37954e-05
LOXL1	0.721115	2.20793e-06	1.37976e-05
SOD3	0.474231	2.21786e-06	1.38524e-05
ABCC4	0.401706	2.22727e-06	1.3904e-05
TGFBI	0.726871	2.23776e-06	1.39623e-05
FRAT2	0.311867	2.27363e-06	1.41717e-05
CTNNB1	0.221548	2.27389e-06	1.41717e-05
HUWE1	0.142934	2.27487e-06	1.41717e-05
SOX17	0.289936	2.28557e-06	1.4231e-05
AVPR1A	-0.059919	2.3365e-06	1.45351e-05
DLG2	0.363662	2.33682e-06	1.45351e-05
SIL1	0.314348	2.34117e-06	1.45547e-05
PRDM11	-0.126334	2.3927e-06	1.48673e-05
C1orf165	-0.513369	2.39495e-06	1.48724e-05
ITGA6	0.515088	2.39598e-06	1.48724e-05
SIKE	-0.174967	2.42475e-06	1.50432e-05
PRKX	0.424253	2.4266e-06	1.5047e-05
TMEM59	0.237701	2.45366e-06	1.52069e-05
CLEC10A	0.246632	2.45559e-06	1.5211e-05
NMT1	0.19449	2.46821e-06	1.52814e-05
TPM1	0.379325	2.4794e-06	1.53427e-05
PARP3	0.278058	2.48177e-06	1.53495e-05
NEK2	-0.426679	2.48495e-06	1.53612e-05
HIF1AN	0.161622	2.49382e-06	1.54082e-05
DCXR	-0.310253	2.54309e-06	1.57046e-05
CFL1	0.188362	2.5844e-06	1.59443e-05
PHACTR1	0.599994	2.58457e-06	1.59443e-05
ARFGEF1	0.314692	2.58683e-06	1.59502e-05
MRPS18A	-0.318036	2.60958e-06	1.60822e-05
TTC35	0.364924	2.62009e-06	1.61387e-05
B3GALT4	0.214938	2.6277e-06	1.61773e-05
TIMM9	-0.280205	2.63254e-06	1.61988e-05
FCER1A	0.329347	2.65775e-06	1.63456e-05
CBX6	0.416158	2.68481e-06	1.65035e-05
ZNF8	-0.263291	2.69524e-06	1.65592e-05
LHX6	0.322718	2.71269e-06	1.66528e-05
LRRC15	0.641563	2.71324e-06	1.66528e-05
PARP2	-0.344272	2.72519e-06	1.67176e-05
C19orf50	-0.103329	2.73135e-06	1.67469e-05
CXCL6	0.507657	2.76086e-06	1.69192e-05
HIVEP2	0.318492	2.7728e-06	1.69837e-05
CDS1	0.179606	2.79452e-06	1.71081e-05
NKX3-1	-0.0803106	2.82522e-06	1.72873e-05
C1orf25	0.32903	2.84918e-06	1.7425e-05
PTPN1	0.251817	2.86172e-06	1.74928e-05
PITPNM3	-0.0937355	2.86388e-06	1.74971e-05
MRPL9	-0.184628	2.87766e-06	1.75724e-05
PACS2	0.340456	2.88598e-06	1.76143e-05
COX7A2	-0.26729	2.88795e-06	1.76174e-05
GABARAP	0.231414	2.89068e-06	1.76251e-05
HIPK1	0.379783	2.92406e-06	1.78196e-05
ERG	0.218319	2.93354e-06	1.78683e-05
PLK2	0.554384	2.97073e-06	1.80857e-05
MRPL12	-0.314643	2.97524e-06	1.8104e-05
SSR1	0.31912	2.9789e-06	1.81171e-05
RAP2C	0.337751	2.98194e-06	1.81265e-05
NFASC	0.821776	2.99205e-06	1.81713e-05
LNPEP	0.194427	2.99234e-06	1.81713e-05
STXBP6	0.453132	3.00746e-06	1.8254e-05
MAST4	0.419092	3.02195e-06	1.83326e-05
MYBL2	-0.366004	3.04912e-06	1.84882e-05
SLC9A6	0.355139	3.09707e-06	1.87694e-05
NFKBIA	0.396491	3.10601e-06	1.88142e-05
FAM50B	0.367539	3.12811e-06	1.89385e-05
FAM131B	-0.650507	3.13064e-06	1.89443e-05
PLEKHM1	0.158157	3.17728e-06	1.92169e-05
HPX	-0.0918289	3.19996e-06	1.93443e-05
OSBPL11	0.473963	3.21408e-06	1.94199e-05
L3MBTL	-0.123137	3.22321e-06	1.94598e-05
ASS1	0.774922	3.2239e-06	1.94598e-05
PDLIM1	0.657064	3.24087e-06	1.95524e-05
TNFSF8	0.130474	3.25925e-06	1.96534e-05
HIST1H1B	-0.193407	3.26219e-06	1.96613e-05
[truncated: 3,999 more rows]

## Sheet: RNA seq
IGF-1 highly associated differentially expressed genes (DEGs) in RNA seq
Gene	log2FC	p.Value	FDR
IGF1	3.03024	1.63e-38	3.35e-34
AOAH	2.11933	2.19e-18	2.25e-14
CSF2RB	1.99024	3.53e-17	2.42e-13
GIPC2	2.11237	5.35e-17	2.75e-13
OBFC2A	1.77928	4.83e-16	1.98e-12
ADAM6	4.26585	7.59e-16	2e-12
AMICA1	2.6116	8.22e-16	2e-12
TLR8	2.48656	8.78e-16	2e-12
CD5	2.14474	8.51e-16	2e-12
LRG1	2.2166	1.66e-15	3.42e-12
MPEG1	2.01288	1.85e-15	3.46e-12
RPGRIP1	1.69188	2.46e-15	4.21e-12
MNDA	1.81532	4.9e-15	7.18e-12
FAM105A	1.32268	4.58e-15	7.18e-12
EMB	2.0488	7.09e-15	9.7e-12
MS4A7	1.83308	8.27e-15	9.99e-12
ATP8B4	1.75062	8.27e-15	9.99e-12
IL16	1.34945	1.09e-14	1.24e-11
CR1	3.52151	1.92e-14	2.08e-11
TMEM86A	1.19956	2.49e-14	2.56e-11
HLA-DOA	1.84245	2.68e-14	2.58e-11
IL10RA	1.70184	2.76e-14	2.58e-11
DAPP1	1.87428	4.13e-14	3.53e-11
TLR5	1.75397	4e-14	3.53e-11
CTSS	1.78695	4.47e-14	3.67e-11
MME	3.42021	6.03e-14	4.56e-11
SELL	2.25996	6.4e-14	4.56e-11
FYB	1.8068	6.08e-14	4.56e-11
GCET2	1.5622	6.44e-14	4.56e-11
CXCL12	2.16967	7.3e-14	4.85e-11
SLCO2B1	1.44998	7.33e-14	4.85e-11
LOC647121	1.75634	8.1e-14	5.19e-11
CCR2	2.70169	1.07e-13	6.63e-11
ADAM28	1.71885	1.34e-13	7.6e-11
TRAT1	1.67379	1.36e-13	7.6e-11
SNX20	1.54223	1.37e-13	7.6e-11
PLCG2	1.38423	1.31e-13	7.6e-11
CD27	1.77241	1.45e-13	7.81e-11
GIMAP4	1.38485	1.62e-13	8.51e-11
C16orf54	1.58791	1.75e-13	8.96e-11
TRPM2	1.50464	2.02e-13	1.01e-10
IL21R	2.78422	2.24e-13	1.09e-10
HLA-DPB1	1.70847	2.42e-13	1.16e-10
ROR2	2.72842	2.61e-13	1.22e-10
FGL2	1.65057	2.82e-13	1.29e-10
TLR7	1.80342	2.9e-13	1.29e-10
P2RY10	1.77563	2.98e-13	1.3e-10
CD96	2.17486	3.2e-13	1.37e-10
CMKLR1	1.84581	3.53e-13	1.48e-10
SLAMF6	2.28201	3.89e-13	1.59e-10
DAB2	1.5068	3.95e-13	1.59e-10
IKZF1	1.64626	4.1e-13	1.62e-10
LRMP	1.62143	4.45e-13	1.73e-10
PIK3AP1	1.65772	4.87e-13	1.85e-10
FOLR2	2.53551	4.98e-13	1.86e-10
PYHIN1	1.75438	5.46e-13	2e-10
SLAMF8	1.90584	6.15e-13	2.14e-10
CSF1R	1.61059	6.14e-13	2.14e-10
FUCA1	1.21341	6.13e-13	2.14e-10
ARHGAP24	1.36808	6.72e-13	2.3e-10
TLR6	1.55268	7.72e-13	2.6e-10
ACSL4	0.951761	7.84e-13	2.6e-10
VNN2	2.0505	8.75e-13	2.72e-10
CD200R1	1.90162	8.87e-13	2.72e-10
PTPRC	1.7809	8.67e-13	2.72e-10
PLEK	1.63106	8.81e-13	2.72e-10
NLRC4	1.43175	8.73e-13	2.72e-10
CASP10	1.13555	9.08e-13	2.74e-10
NCKAP1L	1.58518	9.35e-13	2.78e-10
NCF4	1.46557	9.59e-13	2.81e-10
SLAMF7	1.96597	1.02e-12	2.88e-10
GGTA1	1.90038	1.02e-12	2.88e-10
CCDC69	1.5692	9.98e-13	2.88e-10
GPR141	1.87849	1.08e-12	2.94e-10
SYK	1.47126	1.07e-12	2.94e-10
IGJ	4.06307	1.13e-12	3.02e-10
CD4	1.40887	1.13e-12	3.02e-10
ACSL1	1.32262	1.17e-12	3.07e-10
CREG1	1.15027	1.24e-12	3.23e-10
CASS4	1.6562	1.38e-12	3.55e-10
MAP3K8	1.68908	1.59e-12	4.02e-10
MS4A6A	1.80201	1.81e-12	4.52e-10
NLRP1	1.48619	1.86e-12	4.6e-10
FCRL5	1.89986	1.93e-12	4.73e-10
SCPEP1	0.986136	2.09e-12	5.06e-10
TMEM106A	1.43329	2.14e-12	5.12e-10
JAK3	1.96307	2.19e-12	5.16e-10
C1QA	1.71024	2.21e-12	5.16e-10
RAB11FIP1	1.67814	2.32e-12	5.36e-10
PLXDC2	1.4147	2.42e-12	5.51e-10
SLA2	1.5644	2.45e-12	5.53e-10
GPR160	1.45019	2.53e-12	5.64e-10
CD33	1.62345	2.92e-12	6.45e-10
HTR7	1.65018	3.06e-12	6.69e-10
DOCK2	1.6167	3.16e-12	6.83e-10
KLHDC7B	1.66339	3.23e-12	6.9e-10
IL2RG	1.68395	3.33e-12	6.98e-10
HLA-DMA	1.46034	3.33e-12	6.98e-10
POU2F2	1.67743	3.62e-12	7.42e-10
MAFB	1.65812	3.6e-12	7.42e-10
RGS18	1.86195	3.85e-12	7.82e-10
IL10	2.36546	3.92e-12	7.9e-10
GIMAP8	1.28438	4.12e-12	8.21e-10
C2orf65	1.57641	4.21e-12	8.3e-10
GVIN1	1.47432	4.25e-12	8.3e-10
CLEC10A	2.91855	4.52e-12	8.64e-10
LILRB2	1.99804	4.52e-12	8.64e-10
CLEC4D	1.85692	4.55e-12	8.64e-10
CSF3R	1.54887	4.99e-12	9.33e-10
SERPINB9	1.08029	5e-12	9.33e-10
GPR132	1.43915	5.15e-12	9.53e-10
CECR1	1.52937	5.37e-12	9.85e-10
LCP1	1.41246	5.78e-12	1.05e-09
HCK	1.50175	5.84e-12	1.05e-09
SLC7A8	1.519	6.13e-12	1.09e-09
LILRB1	1.70985	6.39e-12	1.13e-09
CCR1	1.61912	6.58e-12	1.16e-09
LYZ	2.22103	6.8e-12	1.18e-09
ADRB2	1.57644	6.86e-12	1.18e-09
GZMK	2.5734	7.1e-12	1.22e-09
SIRPB2	1.67655	7.19e-12	1.22e-09
FCGR3A	1.7415	7.58e-12	1.28e-09
CD226	1.64457	7.73e-12	1.28e-09
DPEP2	1.58939	7.76e-12	1.28e-09
FCRL6	1.59095	8.05e-12	1.32e-09
C3AR1	1.5364	8.24e-12	1.34e-09
STEAP4	2.47019	8.38e-12	1.36e-09
MS4A1	1.5937	8.58e-12	1.38e-09
GPSM3	1.2316	1.01e-11	1.62e-09
GIMAP7	1.26829	1.03e-11	1.62e-09
EBI3	1.47505	1.03e-11	1.62e-09
MS4A4A	1.94807	1.06e-11	1.64e-09
MGC29506	2.51096	1.07e-11	1.65e-09
MGAT4A	0.932522	1.08e-11	1.65e-09
CD74	1.52968	1.12e-11	1.7e-09
C2	1.84739	1.15e-11	1.71e-09
HLA-DRA	1.71228	1.15e-11	1.71e-09
S100Z	1.61329	1.16e-11	1.71e-09
GIMAP5	1.2431	1.16e-11	1.71e-09
AIF1	1.63521	1.32e-11	1.93e-09
GZMA	2.48278	1.46e-11	2.12e-09
MS4A14	1.59541	1.47e-11	2.12e-09
IRF4	1.56904	1.51e-11	2.16e-09
CXorf21	1.49912	1.61e-11	2.29e-09
HLA-DPA1	1.57576	1.64e-11	2.32e-09
SKAP1	2.06181	1.65e-11	2.32e-09
RASGRP4	1.53044	1.68e-11	2.35e-09
PTPLAD2	1.47614	1.79e-11	2.48e-09
CD37	1.47305	1.81e-11	2.48e-09
HPS5	0.649183	1.81e-11	2.48e-09
TNFSF13	1.25673	1.83e-11	2.49e-09
BIN2	1.41361	1.98e-11	2.67e-09
TGFBR1	0.80392	2e-11	2.69e-09
HLA-DMB	1.60016	2.03e-11	2.71e-09
SLAMF1	1.70618	2.18e-11	2.87e-09
PSTPIP2	1.51116	2.18e-11	2.87e-09
PIK3R5	1.4326	2.2e-11	2.88e-09
PTGER4	1.64387	2.29e-11	2.98e-09
EMR1	2.38974	2.4e-11	3.01e-09
PTGER2	2.0102	2.34e-11	3.01e-09
C1QC	1.56727	2.36e-11	3.01e-09
IRF8	1.52776	2.41e-11	3.01e-09
TLR4	1.37631	2.42e-11	3.01e-09
MYO1F	1.31321	2.43e-11	3.01e-09
PRKCD	1.09645	2.38e-11	3.01e-09
CREBL2	0.898728	2.39e-11	3.01e-09
NFAM1	1.38065	2.46e-11	3.02e-09
CLEC7A	1.6329	2.7e-11	3.3e-09
PTGFR	2.81116	2.78e-11	3.38e-09
VAV1	1.52726	2.8e-11	3.39e-09
EMR2	1.49343	2.91e-11	3.48e-09
ADAP2	1.19921	2.9e-11	3.48e-09
TFEC	1.54211	2.97e-11	3.5e-09
HCLS1	1.37331	2.96e-11	3.5e-09
UBASH3A	1.69581	3.12e-11	3.66e-09
LRRC33	1.20578	3.19e-11	3.73e-09
ANGPTL5	1.37085	3.25e-11	3.75e-09
OTUD1	0.924866	3.24e-11	3.75e-09
PILRA	1.31091	3.35e-11	3.84e-09
TIGIT	1.84318	3.41e-11	3.88e-09
CXCR3	1.99982	3.46e-11	3.93e-09
LAX1	1.52509	3.55e-11	4e-09
FCN1	2.48648	3.6e-11	4.04e-09
IKZF3	1.36006	3.68e-11	4.1e-09
YPEL2	0.808098	3.73e-11	4.13e-09
EVI2B	1.47249	3.85e-11	4.25e-09
FAM20A	2.12597	3.9e-11	4.26e-09
CCR5	1.72379	3.89e-11	4.26e-09
ASGR2	1.83963	4e-11	4.3e-09
ICOS	1.75668	3.99e-11	4.3e-09
LAIR1	1.60344	3.96e-11	4.3e-09
GIMAP6	1.13334	4.13e-11	4.41e-09
PARVG	1.29846	4.48e-11	4.74e-09
RCSD1	1.1311	4.48e-11	4.74e-09
GRB2	0.450671	4.5e-11	4.74e-09
IL18R1	1.95481	4.54e-11	4.76e-09
STAC3	1.11154	4.75e-11	4.95e-09
ALOX5	1.63503	4.93e-11	5.08e-09
TM6SF1	1.14299	4.91e-11	5.08e-09
CD244	1.7107	5.28e-11	5.42e-09
CEACAM4	2.11375	5.48e-11	5.6e-09
LTB	1.6721	5.7e-11	5.79e-09
ZNRF2	0.84504	5.81e-11	5.88e-09
FPR2	2.45306	5.95e-11	5.99e-09
TLR1	1.26287	6.05e-11	6.05e-09
SPINT2	1.35372	6.16e-11	6.14e-09
FLT3	1.97457	6.53e-11	6.48e-09
DOK3	1.23817	6.64e-11	6.55e-09
PRLR	1.8661	6.86e-11	6.73e-09
CD1D	1.60965	6.89e-11	6.73e-09
CCR8	0.784148	7.25e-11	7.05e-09
HLA-DQA1	2.25197	7.36e-11	7.13e-09
DEPDC6	1.35119	7.42e-11	7.15e-09
CLEC4A	1.41545	7.54e-11	7.2e-09
RNF144B	1.19068	7.54e-11	7.2e-09
ZC3H12D	1.2785	7.98e-11	7.58e-09
C10orf54	1.18472	8.28e-11	7.8e-09
ARHGAP4	1.12596	8.29e-11	7.8e-09
CD53	1.48392	8.39e-11	7.86e-09
SIRPG	1.63002	9e-11	8.4e-09
MAN1A1	1.77857	9.05e-11	8.41e-09
ARRDC5	1.21407	9.1e-11	8.42e-09
ARHGAP30	1.41089	9.66e-11	8.89e-09
FASLG	1.52021	1.03e-10	9.43e-09
CYTH4	1.37829	1.05e-10	9.6e-09
TNIP3	1.37456	1.08e-10	9.81e-09
TMC8	1.29425	1.08e-10	9.81e-09
SFRP2	3.4377	1.12e-10	1.01e-08
CD3E	2.13795	1.14e-10	1.02e-08
GPR77	1.74808	1.14e-10	1.02e-08
DOCK8	1.37764	1.15e-10	1.03e-08
WAS	1.32407	1.18e-10	1.05e-08
TNFAIP8	1.44899	1.24e-10	1.09e-08
TNFRSF1B	1.31459	1.24e-10	1.09e-08
POU2AF1	1.77256	1.26e-10	1.1e-08
CD84	1.79141	1.27e-10	1.1e-08
DSE	1.08082	1.29e-10	1.11e-08
PHLDB2	1.44982	1.31e-10	1.13e-08
TLR2	1.50508	1.33e-10	1.14e-08
TNFSF8	1.63849	1.38e-10	1.18e-08
FPR3	1.9007	1.48e-10	1.25e-08
C1QB	1.57566	1.48e-10	1.25e-08
TBXAS1	1.36293	1.48e-10	1.25e-08
PTN	-1.38266	1.48e-10	1.25e-08
CD3D	2.36854	1.53e-10	1.27e-08
ITGB7	1.52102	1.51e-10	1.27e-08
FCGR2A	1.514	1.52e-10	1.27e-08
SAMSN1	1.46661	1.53e-10	1.27e-08
CD2	2.25902	1.55e-10	1.28e-08
PIK3CD	1.20495	1.59e-10	1.31e-08
SIGLEC1	2.30058	1.68e-10	1.38e-08
MKNK1	0.825674	1.72e-10	1.4e-08
HHEX	1.03919	1.75e-10	1.42e-08
TNFRSF8	1.87916	1.78e-10	1.44e-08
LCK	2.06775	1.87e-10	1.5e-08
SAMD3	1.70531	1.89e-10	1.51e-08
GBGT1	1.24491	1.89e-10	1.51e-08
CD68	1.37679	1.96e-10	1.56e-08
CXCR6	2.11343	2.08e-10	1.65e-08
PTGDR	1.55892	2.12e-10	1.67e-08
CD55	1.28015	2.16e-10	1.7e-08
IRF5	1.20141	2.16e-10	1.7e-08
DSC2	1.93745	2.26e-10	1.76e-08
CD300LF	1.71086	2.36e-10	1.83e-08
CCL19	2.09655	2.48e-10	1.92e-08
TMEM150B	2.10714	2.49e-10	1.93e-08
FLVCR2	1.00441	2.56e-10	1.97e-08
LRRC8C	0.666028	2.58e-10	1.98e-08
CCL18	3.74749	2.6e-10	1.98e-08
CD209	2.80241	2.61e-10	1.98e-08
FGD2	1.31078	2.61e-10	1.98e-08
TGFBR2	1.20822	2.65e-10	2e-08
C17orf60	1.57121	2.71e-10	2.04e-08
ARL11	1.46517	2.97e-10	2.22e-08
PTAFR	1.76681	3.09e-10	2.31e-08
NOD2	1.52175	3.12e-10	2.32e-08
NLRP3	1.35199	3.25e-10	2.41e-08
PLCB2	1.36378	3.27e-10	2.42e-08
ABI3BP	2.49375	3.38e-10	2.48e-08
IL1R1	2.02844	3.38e-10	2.48e-08
CCR7	1.6344	3.55e-10	2.59e-08
SPATC1	1.29609	3.59e-10	2.61e-08
GPRIN3	1.40032	3.8e-10	2.75e-08
ETS2	0.988523	3.9e-10	2.82e-08
CYBB	1.58635	3.95e-10	2.85e-08
LPXN	0.934753	4.12e-10	2.95e-08
MBNL1	0.589453	4.11e-10	2.95e-08
GPR171	1.65659	4.14e-10	2.95e-08
DEF6	1.21068	4.26e-10	3.02e-08
FCGR1B	1.54209	4.35e-10	3.08e-08
OLFML2B	1.65058	4.4e-10	3.1e-08
IL2RB	1.75387	4.51e-10	3.17e-08
CYSLTR1	1.25434	4.67e-10	3.27e-08
FAM177B	1.90209	4.82e-10	3.36e-08
P2RY13	1.50152	5.14e-10	3.55e-08
SYNPO2	1.45294	5.11e-10	3.55e-08
RNASE6	1.41733	5.13e-10	3.55e-08
ANO9	1.42608	5.4e-10	3.72e-08
MPP1	0.838727	5.62e-10	3.86e-08
CD86	1.4429	5.79e-10	3.96e-08
TEC	1.5667	5.87e-10	4e-08
TRAF3IP3	1.46335	5.9e-10	4.01e-08
DENND3	1.17066	5.94e-10	4.03e-08
FGD3	1.25445	6.22e-10	4.2e-08
CITED1	-2.05813	6.39e-10	4.3e-08
RIPK3	1.39513	6.6e-10	4.43e-08
STX11	1.09891	6.74e-10	4.51e-08
XCL2	1.38809	6.77e-10	4.51e-08
PLB1	1.41069	7.18e-10	4.74e-08
CARD6	1.30625	7.16e-10	4.74e-08
PCMTD1	0.669074	7.16e-10	4.74e-08
F13A1	3.21989	7.33e-10	4.81e-08
CASP5	1.60338	7.33e-10	4.81e-08
KCNK6	1.25961	7.38e-10	4.83e-08
DPYS	1.49768	7.41e-10	4.83e-08
TNFSF10	1.55518	7.45e-10	4.84e-08
IL15	1.77639	7.56e-10	4.9e-08
KIAA0125	1.39306	7.64e-10	4.93e-08
ADCY7	0.972197	8.01e-10	5.15e-08
PSTPIP1	1.55857	8.33e-10	5.33e-08
GNGT2	1.23718	8.31e-10	5.33e-08
C20orf197	1.21037	8.91e-10	5.68e-08
CCL8	2.15137	9.04e-10	5.75e-08
PTPN6	1.10362	9.12e-10	5.78e-08
DENND1C	1.36643	9.27e-10	5.86e-08
CCR4	1.52873	9.63e-10	6.04e-08
FCGR1A	1.51472	9.65e-10	6.04e-08
KLHL6	1.3496	9.64e-10	6.04e-08
STAB1	1.44096	9.93e-10	6.2e-08
IL2RA	3.01267	1.01e-09	6.27e-08
IL7R	2.21453	1.03e-09	6.37e-08
SELPLG	1.34548	1.04e-09	6.44e-08
C11orf45	1.21864	1.07e-09	6.6e-08
CEACAM21	1.73924	1.08e-09	6.61e-08
RHOH	1.44446	1.08e-09	6.61e-08
BMP2K	1.00428	1.09e-09	6.63e-08
SPI1	1.25116	1.1e-09	6.73e-08
THEMIS	1.53295	1.11e-09	6.73e-08
SP140	1.43668	1.16e-09	7.02e-08
CYBASC3	0.715309	1.16e-09	7.03e-08
KLRB1	2.28634	1.17e-09	7.05e-08
GIMAP1	1.13293	1.17e-09	7.05e-08
MFSD1	0.713488	1.2e-09	7.19e-08
VNN1	1.70416	1.22e-09	7.28e-08
MERTK	0.982257	1.25e-09	7.44e-08
CD72	1.5003	1.26e-09	7.46e-08
SLC29A3	0.967099	1.34e-09	7.91e-08
CCL5	1.68025	1.39e-09	8.2e-08
C9orf66	1.15412	1.39e-09	8.2e-08
CTLA4	1.93099	1.4e-09	8.21e-08
SASH3	1.3147	1.4e-09	8.21e-08
LY86	1.42051	1.41e-09	8.21e-08
SIGLEC10	1.61351	1.56e-09	9.04e-08
ARRB2	0.699891	1.57e-09	9.05e-08
FGFBP3	-1.48262	1.56e-09	9.05e-08
FLI1	0.954849	1.65e-09	9.53e-08
SLC37A2	1.36527	1.71e-09	9.81e-08
CPD	0.891438	1.72e-09	9.84e-08
NPL	1.16225	1.76e-09	1.01e-07
ITGB2	1.37324	1.8e-09	1.02e-07
LAPTM5	1.36184	1.8e-09	1.02e-07
LCP2	1.1771	1.87e-09	1.06e-07
F5	2.73858	1.89e-09	1.07e-07
TXK	1.45188	1.9e-09	1.07e-07
EPB41L3	1.53609	1.9e-09	1.07e-07
TMPRSS13	1.21309	1.92e-09	1.08e-07
LYN	1.07119	1.95e-09	1.09e-07
BTK	1.32492	1.97e-09	1.1e-07
HSH2D	1.23608	1.97e-09	1.1e-07
C1orf38	1.28714	1.98e-09	1.1e-07
BMF	1.19305	1.98e-09	1.1e-07
SLA	1.43115	2.04e-09	1.13e-07
ARHGAP27	0.913978	2.15e-09	1.18e-07
CD3G	1.70539	2.17e-09	1.19e-07
C11orf75	1.02389	2.17e-09	1.19e-07
FCRL3	0.993066	2.18e-09	1.19e-07
HLA-DRB1	1.62396	2.2e-09	1.2e-07
CSF2RA	1.35661	2.22e-09	1.2e-07
CFD	1.95682	2.23e-09	1.21e-07
FAM113B	1.21163	2.29e-09	1.24e-07
C7	2.82869	2.44e-09	1.32e-07
ACPP	2.05608	2.48e-09	1.33e-07
KCNF1	-2.34538	2.49e-09	1.33e-07
MYO7A	1.20895	2.57e-09	1.37e-07
GPR120	1.35211	2.58e-09	1.38e-07
PTPN2	0.703975	2.61e-09	1.39e-07
TXNDC3	1.36287	2.64e-09	1.4e-07
STXBP2	1.14735	2.69e-09	1.42e-07
IL4I1	1.33628	2.73e-09	1.44e-07
LHFPL2	0.945293	2.8e-09	1.48e-07
TNFAIP3	1.19189	2.87e-09	1.51e-07
LPCAT2	1.05655	2.9e-09	1.52e-07
FAM198B	1.47727	2.92e-09	1.52e-07
ACRBP	1.12319	2.96e-09	1.54e-07
NAIP	1.1185	3.02e-09	1.57e-07
CD40	1.18177	3.04e-09	1.58e-07
SLC46A3	0.815987	3.22e-09	1.67e-07
RUNX2	1.63436	3.3e-09	1.7e-07
CEBPE	1.29327	3.29e-09	1.7e-07
42430	1.43022	3.4e-09	1.74e-07
CTSH	1.3354	3.48e-09	1.78e-07
P2RY8	1.5155	3.55e-09	1.81e-07
IL12RB1	1.48216	3.69e-09	1.88e-07
RASAL3	1.18532	3.69e-09	1.88e-07
IL4R	1.1312	3.72e-09	1.88e-07
MARK1	-0.879264	3.73e-09	1.89e-07
RASL11A	1.08149	3.76e-09	1.9e-07
FCGR1C	1.53157	3.78e-09	1.9e-07
NAGA	0.695649	3.78e-09	1.9e-07
KMO	1.83445	3.84e-09	1.92e-07
FCGR3B	2.20638	3.85e-09	1.93e-07
MEFV	1.42232	3.96e-09	1.98e-07
CLIC2	1.19399	3.99e-09	1.98e-07
SCNN1A	1.53712	4.19e-09	2.08e-07
CXCL13	3.40995	4.26e-09	2.11e-07
CRTAM	1.65144	4.29e-09	2.12e-07
SLC7A7	1.21892	4.44e-09	2.18e-07
OSCAR	1.37847	4.53e-09	2.22e-07
C19orf26	-1.08081	4.55e-09	2.23e-07
IL1RL2	1.2887	4.6e-09	2.24e-07
PLEKHO2	0.754744	4.6e-09	2.24e-07
HAVCR2	1.38329	4.65e-09	2.26e-07
DENND2D	1.42492	4.72e-09	2.29e-07
SIT1	1.6946	4.74e-09	2.29e-07
AMPD3	1.2883	4.75e-09	2.29e-07
PRRG4	1.59734	4.99e-09	2.41e-07
BATF	1.6227	5.15e-09	2.47e-07
CTSZ	1.33466	5.14e-09	2.47e-07
GPR34	1.46747	5.2e-09	2.49e-07
TCN1	1.15293	5.22e-09	2.49e-07
C4BPB	1.15102	5.34e-09	2.54e-07
DKFZP586I1420	0.758698	5.4e-09	2.56e-07
C17orf87	1.31295	5.53e-09	2.62e-07
ARRB1	1.05252	5.54e-09	2.62e-07
TNFAIP8L2	1.24329	5.57e-09	2.63e-07
STAT6	1.03983	5.79e-09	2.73e-07
PSD4	1.27564	5.88e-09	2.76e-07
C2orf89	1.65745	5.97e-09	2.8e-07
SH2D1A	1.57608	6.19e-09	2.89e-07
CXCR2	1.65215	6.45e-09	3.01e-07
APOBEC3H	1.41809	6.47e-09	3.01e-07
LRRC25	1.38383	6.63e-09	3.08e-07
GPR65	1.4018	6.67e-09	3.09e-07
ARHGAP9	1.18757	6.68e-09	3.09e-07
WDFY4	1.53018	6.76e-09	3.12e-07
LYL1	1.00284	6.8e-09	3.13e-07
CD14	1.47999	7.01e-09	3.22e-07
CEACAM3	1.28658	7.25e-09	3.32e-07
CRYBB1	1.46367	7.33e-09	3.35e-07
LOC96610	1.37737	7.51e-09	3.43e-07
CD247	1.43515	7.64e-09	3.48e-07
GCNT1	1.83323	8.04e-09	3.65e-07
ITGAL	1.41984	8.18e-09	3.71e-07
LBP	2.80918	8.24e-09	3.72e-07
SYNGR2	1.00789	8.25e-09	3.72e-07
FOXP1	0.977411	8.32e-09	3.74e-07
NINJ1	0.805235	8.63e-09	3.88e-07
PTPRCAP	1.20319	8.84e-09	3.96e-07
GZMH	1.7934	9.01e-09	4.02e-07
CCBP2	0.968026	9e-09	4.02e-07
LILRB4	1.31828	9.28e-09	4.13e-07
TYROBP	1.33252	9.3e-09	4.13e-07
GMIP	0.754967	9.39e-09	4.16e-07
WSCD1	-1.74094	9.88e-09	4.37e-07
TPK1	0.765054	9.99e-09	4.41e-07
ITGAM	1.4234	1.01e-08	4.46e-07
TRIM50	1.09057	1.01e-08	4.46e-07
MRC1	2.50418	1.02e-08	4.48e-07
C3	1.5425	1.03e-08	4.5e-07
DPT	2.58563	1.03e-08	4.51e-07
NPC2	1.15014	1.08e-08	4.72e-07
FAM78A	0.897435	1.1e-08	4.8e-07
REL	1.18826	1.14e-08	4.95e-07
C1orf200	1.04481	1.16e-08	5.01e-07
C19orf59	2.40615	1.18e-08	5.09e-07
SPATA2L	-0.641022	1.2e-08	5.16e-07
C12orf59	1.45412	1.2e-08	5.19e-07
ST6GAL1	1.16127	1.21e-08	5.21e-07
RPS6KA6	2.23981	1.24e-08	5.32e-07
NKG7	1.59981	1.25e-08	5.35e-07
SLC2A9	1.05201	1.27e-08	5.41e-07
LTC4S	1.34158	1.29e-08	5.48e-07
CCL13	2.38544	1.31e-08	5.56e-07
HMHA1	0.901152	1.39e-08	5.91e-07
FCER1G	1.33108	1.49e-08	6.26e-07
S1PR4	1.29413	1.49e-08	6.26e-07
B3GNT2	0.805482	1.48e-08	6.26e-07
ZBED2	0.738431	1.48e-08	6.26e-07
C7orf58	1.44462	1.49e-08	6.28e-07
MEF2C	0.662439	1.5e-08	6.31e-07
CYP1B1	2.22881	1.51e-08	6.33e-07
CTSC	1.29488	1.52e-08	6.34e-07
NAGK	0.5167	1.54e-08	6.4e-07
SLFN5	1.06633	1.55e-08	6.42e-07
LGMN	0.958244	1.55e-08	6.42e-07
ATP2A3	1.3576	1.58e-08	6.53e-07
HRH2	1.75915	1.58e-08	6.54e-07
UPK3A	2.03121	1.59e-08	6.56e-07
SLC22A16	1.32558	1.61e-08	6.64e-07
VIT	2.26916	1.62e-08	6.64e-07
PSAP	0.648359	1.66e-08	6.81e-07
MX2	1.5655	1.68e-08	6.87e-07
ADORA3	1.42724	1.69e-08	6.91e-07
SSH2	0.938921	1.71e-08	6.96e-07
NUDT16P1	1.17213	1.76e-08	7.13e-07
DOCK11	0.925767	1.76e-08	7.13e-07
PLA1A	1.6407	1.77e-08	7.15e-07
DHRS13	-1.12146	1.77e-08	7.15e-07
FMNL1	1.31559	1.83e-08	7.38e-07
SLC9A9	0.85354	1.85e-08	7.43e-07
C3orf52	1.6437	1.88e-08	7.55e-07
C6orf105	1.61351	1.93e-08	7.72e-07
TRIM38	1.1215	1.99e-08	7.97e-07
ACAP1	1.63953	2e-08	8e-07
SPTLC3	1.58886	2.02e-08	8.05e-07
KCNE1	1.75109	2.1e-08	8.34e-07
EDA	1.25384	2.1e-08	8.34e-07
AP1AR	0.535201	2.12e-08	8.4e-07
RNF125	1.23519	2.13e-08	8.42e-07
CST7	1.64548	2.16e-08	8.5e-07
RNF130	0.652501	2.15e-08	8.5e-07
RNASET2	0.942795	2.27e-08	8.91e-07
PLBD1	1.34507	2.28e-08	8.95e-07
PDP1	0.809277	2.29e-08	8.97e-07
FERMT3	1.1295	2.31e-08	9.02e-07
CALCR	1.33671	2.39e-08	9.32e-07
NCF2	1.23952	2.39e-08	9.32e-07
DNASE1L1	0.843473	2.47e-08	9.59e-07
TBC1D9	0.99472	2.47e-08	9.6e-07
LILRA1	1.4918	2.49e-08	9.64e-07
TNFSF13B	1.37834	2.62e-08	1.01e-06
LILRA3	1.75263	2.63e-08	1.01e-06
TMEM173	1.00067	2.67e-08	1.03e-06
HTR2B	1.63809	2.7e-08	1.04e-06
CMTM7	1.11903	2.75e-08	1.05e-06
GALNT6	1.2868	2.84e-08	1.09e-06
HK3	1.80489	2.88e-08	1.1e-06
MFAP5	2.78815	2.9e-08	1.11e-06
PTPN22	1.51764	3.04e-08	1.16e-06
MAF	0.820846	3.05e-08	1.16e-06
GM2A	0.589853	3.16e-08	1.2e-06
TCHH	1.54263	3.17e-08	1.2e-06
CD163L1	1.91087	3.26e-08	1.23e-06
TNS4	0.798043	3.28e-08	1.24e-06
TYMP	1.27044	3.36e-08	1.27e-06
DLEU7	1.25014	3.39e-08	1.27e-06
OSTF1	0.837167	3.43e-08	1.29e-06
CD7	1.46418	3.51e-08	1.32e-06
TBC1D10C	1.28283	3.55e-08	1.33e-06
MAP4K1	1.11172	3.56e-08	1.33e-06
PIK3CG	1.41227	3.61e-08	1.34e-06
LY9	1.36066	3.61e-08	1.34e-06
C8orf84	2.12316	3.74e-08	1.39e-06
TNFRSF9	1.59582	3.74e-08	1.39e-06
C22orf9	0.695404	3.87e-08	1.43e-06
TAGAP	1.17579	3.89e-08	1.44e-06
COL14A1	2.50023	4.02e-08	1.48e-06
SLCO3A1	1.38194	4.04e-08	1.48e-06
CD80	1.26056	4.04e-08	1.48e-06
ALPK1	1.46018	4.18e-08	1.53e-06
LOC100233209	1.47419	4.4e-08	1.61e-06
RHBDF2	1.15068	4.5e-08	1.64e-06
MYLIP	1.0494	4.6e-08	1.68e-06
BLNK	1.39681	4.61e-08	1.68e-06
HSD11B1	1.99151	4.66e-08	1.69e-06
ARHGDIB	0.94207	4.66e-08	1.69e-06
FAM69B	-0.916517	4.67e-08	1.69e-06
RAC2	1.20251	4.89e-08	1.77e-06
NLGN3	-1.43885	4.92e-08	1.78e-06
RPS6KA1	0.897915	4.99e-08	1.8e-06
CHST15	0.767971	5.02e-08	1.81e-06
STAT4	1.80412	5.1e-08	1.83e-06
GRAP2	1.43589	5.23e-08	1.87e-06
CNFN	1.44308	5.34e-08	1.91e-06
RABGAP1L	0.747157	5.52e-08	1.97e-06
LGALS9	1.06231	5.85e-08	2.09e-06
CORO1A	0.866683	6.01e-08	2.14e-06
SPTLC2	0.648126	6.26e-08	2.22e-06
CD79A	1.37172	6.29e-08	2.22e-06
INSL3	1.09146	6.28e-08	2.22e-06
VPS37B	-0.706913	6.32e-08	2.23e-06
CD6	1.55923	6.45e-08	2.27e-06
SFXN2	0.810067	6.45e-08	2.27e-06
CD40LG	1.24663	6.47e-08	2.28e-06
SIGLEC11	1.3289	6.58e-08	2.31e-06
PAPOLG	0.469589	6.59e-08	2.31e-06
LPAR5	1.2213	6.68e-08	2.33e-06
CD300LB	1.20829	6.67e-08	2.33e-06
FAM26F	1.47279	6.7e-08	2.33e-06
NCOA7	0.721741	6.77e-08	2.36e-06
IL15RA	1.08757	6.84e-08	2.38e-06
TBC1D2B	0.760155	6.87e-08	2.38e-06
CRLF3	0.503282	6.87e-08	2.38e-06
PKD2L1	1.5623	6.93e-08	2.4e-06
CXCR5	0.96894	7.19e-08	2.48e-06
SOAT1	0.651722	7.25e-08	2.5e-06
SCIN	1.77571	7.57e-08	2.6e-06
KCNQ1	0.961671	7.6e-08	2.61e-06
VNN3	1.29419	7.68e-08	2.63e-06
EMR4P	1.65308	8.23e-08	2.82e-06
C1orf127	1.2169	8.26e-08	2.82e-06
FAM83H	1.44123	8.33e-08	2.84e-06
CYLD	0.669657	8.33e-08	2.84e-06
B4GALT1	1.2174	8.59e-08	2.92e-06
PARP15	1.43143	8.64e-08	2.93e-06
SLFN12L	0.874663	8.73e-08	2.96e-06
SH2D1B	1.17135	8.95e-08	3.03e-06
MCTP2	2.52116	9.02e-08	3.05e-06
ARPC1B	1.01871	9.66e-08	3.26e-06
PYCARD	1.08505	9.71e-08	3.27e-06
RGS10	1.06441	9.76e-08	3.28e-06
IL18RAP	1.59168	9.85e-08	3.3e-06
BLM	-0.959377	9.9e-08	3.32e-06
FGD4	0.743478	1.01e-07	3.39e-06
C10orf128	1.51142	1.03e-07	3.42e-06
CCRL2	1.0791	1.03e-07	3.42e-06
IRAK3	1.14882	1.04e-07	3.45e-06
ZNF853	-0.788247	1.04e-07	3.46e-06
OMD	2.07005	1.07e-07	3.53e-06
LOC100272216	1.52388	1.07e-07	3.55e-06
DOCK5	1.79203	1.08e-07	3.57e-06
PDCD1	1.39449	1.09e-07	3.59e-06
C1orf162	1.16631	1.09e-07	3.59e-06
RNF149	1.0944	1.1e-07	3.63e-06
NAT8B	0.81969	1.11e-07	3.66e-06
LTBP2	1.53787	1.12e-07	3.69e-06
ANXA11	0.800354	1.15e-07	3.76e-06
ACP5	1.71361	1.16e-07	3.78e-06
EPN2	-0.727855	1.17e-07	3.82e-06
VSIG4	1.60519	1.2e-07	3.9e-06
VAMP8	1.3009	1.2e-07	3.91e-06
ZNF185	1.08434	1.2e-07	3.91e-06
TRIB2	-1.0967	1.24e-07	4.03e-06
HPSE	1.47929	1.27e-07	4.1e-06
PHF19	-0.7762	1.27e-07	4.12e-06
GNA15	1.28018	1.3e-07	4.2e-06
FOXP3	1.08883	1.31e-07	4.21e-06
CHCHD7	0.638822	1.31e-07	4.21e-06
LILRB5	2.26071	1.32e-07	4.23e-06
CIITA	1.36087	1.32e-07	4.23e-06
MPO	1.78147	1.34e-07	4.28e-06
NAAA	0.825628	1.34e-07	4.29e-06
GAPT	1.4415	1.39e-07	4.42e-06
STARD5	1.07546	1.4e-07	4.46e-06
ADAMTS12	1.91397	1.42e-07	4.52e-06
KIR2DL4	1.00727	1.43e-07	4.55e-06
ACSL5	0.883134	1.45e-07	4.6e-06
LY96	1.44047	1.48e-07	4.7e-06
SH3BGRL	0.471517	1.48e-07	4.7e-06
UNC13D	0.853756	1.49e-07	4.72e-06
C10orf26	0.460104	1.51e-07	4.75e-06
EHF	1.39983	1.57e-07	4.94e-06
SNX2	0.399352	1.57e-07	4.94e-06
INPP5D	1.14563	1.58e-07	4.94e-06
DPF2	-0.328635	1.63e-07	5.1e-06
ADRBK2	0.79819	1.65e-07	5.18e-06
LRRK1	1.34252	1.68e-07	5.25e-06
CD48	1.62665	1.69e-07	5.27e-06
EOMES	1.43382	1.69e-07	5.28e-06
MYO1A	1.07169	1.72e-07	5.36e-06
TSPAN2	1.89518	1.77e-07	5.5e-06
SPOPL	0.489322	1.79e-07	5.55e-06
C13orf31	1.23756	1.82e-07	5.63e-06
GAA	0.768731	1.84e-07	5.7e-06
KCNK13	1.14436	1.85e-07	5.71e-06
ABLIM3	1.22875	1.86e-07	5.74e-06
MBD4	0.453323	1.88e-07	5.78e-06
WNT4	1.72288	1.9e-07	5.83e-06
EFR3A	0.570704	1.93e-07	5.92e-06
SAMHD1	0.758065	1.93e-07	5.92e-06
AIM2	1.71962	1.97e-07	6.03e-06
C15orf59	-1.27094	1.98e-07	6.03e-06
TGOLN2	0.581965	1.99e-07	6.08e-06
SERPINA1	1.56165	2e-07	6.09e-06
GCH1	1.0251	2.02e-07	6.13e-06
ODF3B	1.53049	2.04e-07	6.2e-06
CCL4	1.80714	2.05e-07	6.21e-06
LST1	1.21621	2.09e-07	6.32e-06
HGF	1.75966	2.15e-07	6.5e-06
SNAI3	0.972155	2.19e-07	6.6e-06
GUCY1A3	1.1795	2.26e-07	6.82e-06
NLRP6	1.26512	2.28e-07	6.87e-06
KCNJ15	1.72796	2.36e-07	7.11e-06
RASSF5	0.963097	2.38e-07	7.13e-06
SLC16A5	1.07637	2.38e-07	7.14e-06
PLCL2	0.780711	2.4e-07	7.18e-06
ZNF831	1.45907	2.51e-07	7.49e-06
SRGN	1.27384	2.51e-07	7.49e-06
PKP2	2.18048	2.54e-07	7.56e-06
CD69	1.45159	2.55e-07	7.57e-06
SLCO4C1	0.963499	2.56e-07	7.6e-06
DHODH	-0.544461	2.59e-07	7.67e-06
APBB1IP	1.23714	2.6e-07	7.7e-06
KCNK17	1.16661	2.6e-07	7.7e-06
GLIPR1	1.2179	2.64e-07	7.79e-06
UCP2	1.04285	2.65e-07	7.8e-06
IFI30	1.29101	2.67e-07	7.88e-06
TUBB2A	-0.931207	2.68e-07	7.88e-06
IL18	1.26803	2.71e-07	7.96e-06
SLC2A5	1.33596	2.72e-07	7.97e-06
IER3	1.35506	2.78e-07	8.15e-06
SULT1C2	1.64567	2.8e-07	8.19e-06
CH25H	1.60621	2.85e-07	8.33e-06
ARHGAP15	1.12661	2.87e-07	8.38e-06
PAK1	0.676703	2.88e-07	8.39e-06
PLCXD3	1.98554	2.89e-07	8.4e-06
CTSW	1.62157	2.91e-07	8.46e-06
FAM57A	-0.646108	2.92e-07	8.46e-06
SULF1	2.3568	2.94e-07	8.51e-06
PLXNC1	1.33036	2.94e-07	8.51e-06
XCR1	0.841177	3.07e-07	8.87e-06
PF4V1	1.10203	3.11e-07	8.98e-06
DOK2	1.46276	3.21e-07	9.25e-06
S100A8	2.10146	3.27e-07	9.38e-06
PTPN18	0.509357	3.27e-07	9.38e-06
SIGLEC7	1.34303	3.28e-07	9.39e-06
ITPR1	0.927669	3.28e-07	9.39e-06
FGF20	1.24569	3.33e-07	9.51e-06
KLHL25	-0.836939	3.32e-07	9.51e-06
COLEC12	1.51418	3.4e-07	9.68e-06
SHE	0.886064	3.4e-07	9.68e-06
SYT9	2.06832	3.47e-07	9.86e-06
CACNA2D4	1.21226	3.48e-07	9.88e-06
TMEM200A	1.90897	3.51e-07	9.96e-06
UBA7	0.843763	3.52e-07	9.97e-06
ANXA13	1.47624	3.55e-07	1.01e-05
PDK4	1.39481	3.65e-07	1.03e-05
KYNU	1.33428	3.66e-07	1.03e-05
IGSF6	1.18873	3.7e-07	1.04e-05
VDR	1.70528	3.74e-07	1.05e-05
LAT2	1.0029	3.84e-07	1.08e-05
ABCG1	0.922761	3.86e-07	1.08e-05
MST4	1.47933	3.91e-07	1.09e-05
ANKRD58	1.11273	3.92e-07	1.1e-05
SEMA3C	1.97467	3.95e-07	1.1e-05
CASQ2	1.60393	4.03e-07	1.12e-05
ASCL2	1.08118	4.06e-07	1.13e-05
AFP	1.99802	4.08e-07	1.13e-05
BPI	1.52931	4.08e-07	1.13e-05
ESR1	1.08121	4.09e-07	1.13e-05
TIFA	1.09614	4.18e-07	1.16e-05
P2RY6	1.22111	4.19e-07	1.16e-05
GAS6	0.877973	4.19e-07	1.16e-05
PICALM	0.375095	4.24e-07	1.17e-05
MGST1	1.52318	4.3e-07	1.18e-05
JAK2	0.637813	4.3e-07	1.18e-05
MYO1G	1.45067	4.33e-07	1.19e-05
ITGBL1	1.78105	4.36e-07	1.2e-05
TSKS	0.880077	4.4e-07	1.21e-05
FPR1	1.62511	4.43e-07	1.21e-05
RNASE3	1.66255	4.44e-07	1.21e-05
GFPT2	1.39976	4.5e-07	1.23e-05
OGN	2.46547	4.54e-07	1.24e-05
IL12RB2	1.1757	4.57e-07	1.24e-05
CXCL5	2.67367	4.62e-07	1.26e-05
MSR1	1.26182	4.64e-07	1.26e-05
MITF	0.841744	4.72e-07	1.28e-05
CCDC28A	0.667891	4.76e-07	1.29e-05
CYBA	0.991401	4.96e-07	1.34e-05
ATF7IP2	1.06721	4.98e-07	1.34e-05
SLC31A2	1.04613	4.99e-07	1.35e-05
C19orf38	1.17889	5.11e-07	1.38e-05
SIDT1	1.41077	5.16e-07	1.39e-05
CFB	1.93364	5.18e-07	1.39e-05
FCRL1	0.645517	5.18e-07	1.39e-05
PI15	1.71764	5.22e-07	1.4e-05
MMD	0.61766	5.28e-07	1.41e-05
SELENBP1	1.61454	5.32e-07	1.42e-05
APOL3	0.984249	5.32e-07	1.42e-05
GHRL	1.13634	5.33e-07	1.42e-05
IL27	0.896858	5.5e-07	1.46e-05
TTYH1	-1.50691	5.55e-07	1.48e-05
PLA2G2D	1.21677	5.63e-07	1.5e-05
TMEM26	1.35417	5.68e-07	1.51e-05
C1orf59	1.21111	5.71e-07	1.51e-05
CTU2	-0.557617	5.74e-07	1.52e-05
GZMM	1.09983	5.79e-07	1.53e-05
CCL3	1.8984	5.96e-07	1.57e-05
STOM	1.02666	5.97e-07	1.57e-05
CCL23	1.49037	6.01e-07	1.58e-05
CD177	1.7228	6.11e-07	1.61e-05
SH3TC1	0.910167	6.13e-07	1.61e-05
ZNF428	-0.60466	6.21e-07	1.63e-05
CLEC4G	1.75799	6.24e-07	1.63e-05
FCGR2C	1.5783	6.38e-07	1.67e-05
FMN1	1.30475	6.46e-07	1.69e-05
CD300E	1.39795	6.5e-07	1.7e-05
AOC3	1.12542	6.53e-07	1.7e-05
FFAR2	1.29019	6.56e-07	1.71e-05
TBC1D8	0.948334	6.58e-07	1.71e-05
NT5DC1	1.08771	6.74e-07	1.75e-05
PPARG	1.22669	6.81e-07	1.77e-05
EVI2A	1.44149	6.84e-07	1.77e-05
COL6A3	2.71246	6.91e-07	1.79e-05
GJA5	1.16288	6.93e-07	1.79e-05
FLJ45445	1.0909	6.94e-07	1.79e-05
SLC46A2	1.16955	6.95e-07	1.79e-05
MLKL	0.942501	6.96e-07	1.79e-05
ARC	-1.7314	6.97e-07	1.79e-05
CPPED1	0.9546	7e-07	1.8e-05
MOBKL1B	0.622624	7.02e-07	1.8e-05
ENTPD1	0.458098	7.03e-07	1.8e-05
TNFRSF11A	1.36042	7.09e-07	1.81e-05
ITSN2	0.531315	7.1e-07	1.81e-05
GFI1	0.972411	7.14e-07	1.82e-05
HLA-DOB	1.30828	7.18e-07	1.83e-05
ST8SIA4	1.01217	7.2e-07	1.83e-05
DCAF6	0.497689	7.23e-07	1.84e-05
S100A12	1.78305	7.31e-07	1.85e-05
CTSB	0.975524	7.31e-07	1.85e-05
FRRS1	1.43207	7.54e-07	1.91e-05
SLC15A3	0.975018	7.55e-07	1.91e-05
ABI3	0.928814	7.56e-07	1.91e-05
KIAA0247	0.669833	7.7e-07	1.94e-05
MSLN	2.34141	7.73e-07	1.95e-05
SMAD7	0.762514	7.76e-07	1.95e-05
ST6GALNAC2	1.59844	7.81e-07	1.96e-05
SERPINF1	1.30693	7.83e-07	1.96e-05
ST3GAL1	0.912632	7.95e-07	1.99e-05
NCOA4	0.538184	8.07e-07	2.02e-05
FAM176A	2.09932	8.11e-07	2.03e-05
FCAR	1.70044	8.11e-07	2.03e-05
SH3BP1	0.850146	8.27e-07	2.06e-05
BAI3	-1.28243	8.26e-07	2.06e-05
GMFG	1.02565	8.32e-07	2.07e-05
PDE1B	1.16755	8.33e-07	2.07e-05
RASSF6	0.634562	8.52e-07	2.12e-05
WIPF1	0.61079	8.54e-07	2.12e-05
USP25	0.517416	8.57e-07	2.12e-05
CFH	1.46988	8.59e-07	2.12e-05
RASGEF1B	1.29098	8.62e-07	2.13e-05
LTBR	0.971986	8.83e-07	2.17e-05
SGK3	0.727236	8.82e-07	2.17e-05
ST3GAL3	-0.428881	8.83e-07	2.17e-05
FAM84A	-1.18027	8.85e-07	2.18e-05
LILRA6	1.56759	8.88e-07	2.18e-05
MRPS2	-0.398445	9.03e-07	2.21e-05
FAM91A1	0.406866	9.07e-07	2.22e-05
TIMD4	1.62358	9.2e-07	2.25e-05
CD8B	1.58521	9.21e-07	2.25e-05
DNAJB4	0.551959	9.26e-07	2.26e-05
DNAJC21	0.472143	9.34e-07	2.28e-05
SV2A	-0.618356	9.39e-07	2.29e-05
COL9A3	-1.86044	9.4e-07	2.29e-05
BCL2A1	1.64624	9.43e-07	2.29e-05
NFE2	1.32286	9.44e-07	2.29e-05
DARC	2.20461	9.61e-07	2.33e-05
MAP3K3	0.556256	9.79e-07	2.37e-05
GXYLT2	1.24802	9.87e-07	2.38e-05
TSPAN14	0.471795	9.86e-07	2.38e-05
SETD7	0.629357	9.94e-07	2.4e-05
H2AFX	-0.699709	1.01e-06	2.43e-05
PLD1	1.07959	1.01e-06	2.44e-05
CLEC12A	1.76892	1.03e-06	2.48e-05
IGSF10	1.24028	1.03e-06	2.49e-05
NIPAL2	1.32324	1.04e-06	2.5e-05
C12orf35	0.611138	1.05e-06	2.52e-05
CD163	1.75262	1.05e-06	2.52e-05
TUBB2B	-1.11473	1.06e-06	2.52e-05
KLRD1	1.29871	1.06e-06	2.53e-05
CD300C	1.19585	1.06e-06	2.53e-05
SIGLECP3	1.01687	1.08e-06	2.56e-05
ZG16B	1.10883	1.08e-06	2.58e-05
FXYD5	0.933642	1.09e-06	2.59e-05
HCG11	1.13177	1.1e-06	2.61e-05
PIK3IP1	0.796072	1.1e-06	2.61e-05
TRAP1	-0.411841	1.12e-06	2.64e-05
CD52	1.60838	1.14e-06	2.7e-05
LILRA5	1.77293	1.15e-06	2.7e-05
AGMAT	1.11303	1.15e-06	2.7e-05
TMEM198	-0.715742	1.15e-06	2.7e-05
ENPP4	1.45585	1.15e-06	2.7e-05
LY75	1.46218	1.19e-06	2.81e-05
SIGLEC9	1.19852	1.2e-06	2.81e-05
OLFML3	0.887075	1.21e-06	2.85e-05
DNAJC5B	1.39893	1.22e-06	2.85e-05
S100A9	1.89122	1.24e-06	2.89e-05
SPSB4	-1.30907	1.24e-06	2.89e-05
CAMP	1.82197	1.24e-06	2.9e-05
AQP9	2.12362	1.25e-06	2.91e-05
GGA2	0.486328	1.26e-06	2.94e-05
ANTXR2	0.909208	1.26e-06	2.94e-05
ATP11C	0.738115	1.27e-06	2.95e-05
THAP10	-0.49009	1.27e-06	2.95e-05
IFITM2	1.10619	1.28e-06	2.98e-05
CARD11	0.994116	1.29e-06	2.99e-05
RBM47	1.20609	1.3e-06	3e-05
SELP	1.45116	1.3e-06	3e-05
C1S	1.48012	1.3e-06	3e-05
SIGLEC8	1.38511	1.3e-06	3e-05
GATA6	1.89818	1.32e-06	3.04e-05
LAIR2	0.940292	1.32e-06	3.04e-05
AKR1B10	1.6536	1.33e-06	3.05e-05
SLFN14	0.605855	1.35e-06	3.1e-05
RNLS	1.1622	1.37e-06	3.15e-05
TMEM119	1.33721	1.4e-06	3.21e-05
LYVE1	2.30191	1.4e-06	3.21e-05
NCF1B	1.33961	1.41e-06	3.23e-05
RASSF3	0.925932	1.41e-06	3.23e-05
ROD1	0.582271	1.47e-06	3.36e-05
OR2B11	0.475824	1.48e-06	3.37e-05
CCND2	-1.1197	1.51e-06	3.43e-05
CXCL9	1.77267	1.52e-06	3.46e-05
MYH15	1.49306	1.53e-06	3.46e-05
CYTIP	1.20092	1.54e-06	3.49e-05
COL1A2	1.84427	1.54e-06	3.5e-05
CYP7B1	1.55683	1.55e-06	3.51e-05
C6	1.81547	1.55e-06	3.51e-05
KCNJ1	1.01075	1.56e-06	3.53e-05
AKR1B15	1.06037	1.59e-06	3.58e-05
LOC100188949	0.952072	1.61e-06	3.63e-05
TTC22	0.546238	1.61e-06	3.63e-05
C22orf26	0.781492	1.62e-06	3.65e-05
LEP	1.19022	1.63e-06	3.65e-05
LDLRAP1	0.837178	1.63e-06	3.65e-05
GAL3ST4	0.692366	1.65e-06	3.7e-05
UBR7	-0.427477	1.66e-06	3.71e-05
EREG	2.27214	1.67e-06	3.73e-05
DGAT2	1.36993	1.68e-06	3.75e-05
HLA-DQB1	1.703	1.69e-06	3.77e-05
KCNIP1	-1.95796	1.7e-06	3.79e-05
TP53INP1	0.59163	1.73e-06	3.85e-05
FARSA	-0.402006	1.74e-06	3.86e-05
PI4K2A	0.480005	1.77e-06	3.93e-05
VPS37D	-0.796877	1.77e-06	3.93e-05
DCPS	-0.406046	1.78e-06	3.95e-05
RAP2B	0.545269	1.79e-06	3.97e-05
COL29A1	1.2421	1.82e-06	4.02e-05
C1orf61	-1.77079	1.84e-06	4.06e-05
MFNG	0.789508	1.85e-06	4.09e-05
TDGF1	1.17331	1.85e-06	4.09e-05
PLA2G15	0.546308	1.87e-06	4.13e-05
SERPINB2	1.55474	1.88e-06	4.13e-05
HCST	1.072	1.88e-06	4.14e-05
TRPC2	1.00667	1.89e-06	4.15e-05
GPR183	1.31408	1.9e-06	4.17e-05
GLDC	-1.44396	1.91e-06	4.2e-05
LIPA	0.777447	1.96e-06	4.29e-05
TNF	1.48144	1.96e-06	4.29e-05
SFT2D2	0.698338	2.01e-06	4.38e-05
FABP7	-1.69145	2e-06	4.38e-05
MAN2A1	0.940347	2.04e-06	4.44e-05
CXCL6	2.66623	2.05e-06	4.46e-05
NCR3	0.823607	2.09e-06	4.56e-05
TRAF4	-0.995958	2.13e-06	4.63e-05
NCF1	1.15575	2.18e-06	4.73e-05
PDGFA	-1.14369	2.18e-06	4.73e-05
SMPDL3A	0.833906	2.18e-06	4.73e-05
ALDH1A1	1.32831	2.19e-06	4.74e-05
ACSM5	1.44927	2.21e-06	4.77e-05
TBC1D4	0.652256	2.21e-06	4.78e-05
IFNGR1	0.693409	2.23e-06	4.8e-05
ENOX2	0.512021	2.23e-06	4.81e-05
PRR15	1.13172	2.26e-06	4.87e-05
ATG7	0.373755	2.27e-06	4.88e-05
TRIM17	1.1903	2.29e-06	4.91e-05
GPR55	1.13526	2.3e-06	4.93e-05
CCDC88B	0.729776	2.3e-06	4.93e-05
CCDC86	-0.370784	2.33e-06	4.99e-05
SEMA4A	0.822111	2.34e-06	5.01e-05
LILRB3	1.33733	2.39e-06	5.1e-05
KCNJ5	1.32031	2.45e-06	5.23e-05
CD302	0.82013	2.45e-06	5.23e-05
ITGAD	1.3634	2.46e-06	5.24e-05
PGR	1.24127	2.5e-06	5.31e-05
PPME1	-0.312071	2.5e-06	5.31e-05
CD300A	1.05322	2.51e-06	5.34e-05
GBP5	1.5198	2.57e-06	5.46e-05
C19orf33	0.734971	2.58e-06	5.46e-05
SIGLEC14	1.62936	2.58e-06	5.47e-05
SMAP2	0.610924	2.61e-06	5.51e-05
C10orf50	0.673707	2.66e-06	5.62e-05
VENTX	1.41048	2.67e-06	5.62e-05
TREML2	1.31641	2.67e-06	5.62e-05
TGM2	1.01322	2.7e-06	5.68e-05
AIM1	1.63464	2.7e-06	5.69e-05
HPS3	0.500768	2.71e-06	5.7e-05
ARHGEF5	1.47974	2.73e-06	5.72e-05
IQSEC2	0.731915	2.73e-06	5.73e-05
EPHX3	1.3294	2.79e-06	5.85e-05
C1orf25	0.419278	2.82e-06	5.89e-05
KIAA1804	1.16703	2.84e-06	5.93e-05
SMOC2	1.43115	2.85e-06	5.95e-05
NEK7	0.612038	2.96e-06	6.17e-05
RNASE2	1.56662	2.99e-06	6.23e-05
WDR18	-0.563332	3.01e-06	6.26e-05
BST1	0.973858	3.01e-06	6.27e-05
CD28	1.30888	3.05e-06	6.35e-05
GPR174	1.22137	3.08e-06	6.4e-05
DISP1	0.488689	3.09e-06	6.41e-05
C14orf1	-0.513272	3.1e-06	6.41e-05
GAL3ST3	-0.979284	3.11e-06	6.43e-05
SLC39A8	0.964324	3.11e-06	6.44e-05
CEACAM1	1.44144	3.16e-06	6.53e-05
LRRC3	0.99803	3.17e-06	6.54e-05
CPEB3	0.708874	3.2e-06	6.59e-05
GPR123	-1.7257	3.25e-06	6.68e-05
RGL4	1.08198	3.27e-06	6.72e-05
TRAK2	0.483216	3.27e-06	6.72e-05
BTLA	0.943216	3.29e-06	6.76e-05
VEGFC	1.35334	3.3e-06	6.77e-05
THOP1	-0.467206	3.32e-06	6.79e-05
OR2A7	1.26396	3.33e-06	6.81e-05
FLJ36031	1.40232	3.37e-06	6.9e-05
PRAM1	1.09409	3.38e-06	6.91e-05
CLCA2	1.62795	3.41e-06	6.95e-05
LCN2	1.77657	3.41e-06	6.96e-05
TNFAIP8L3	1.11327	3.42e-06	6.97e-05
APOBEC3C	0.947361	3.48e-06	7.09e-05
COBRA1	-0.440497	3.49e-06	7.1e-05
FGD6	0.788584	3.5e-06	7.1e-05
C17orf107	0.780553	3.59e-06	7.29e-05
MACROD1	-0.636405	3.66e-06	7.41e-05
NBL1	0.987216	3.67e-06	7.42e-05
ALDH3B1	0.895762	3.69e-06	7.47e-05
NT5C2	0.373551	3.71e-06	7.49e-05
BNC2	1.52053	3.83e-06	7.72e-05
AGPAT9	1.28647	3.84e-06	7.75e-05
LMO1	-2.07678	3.87e-06	7.79e-05
ELOVL7	1.06228	3.88e-06	7.8e-05
ISLR	1.70184	3.89e-06	7.83e-05
LOC115110	0.9774	4.02e-06	8.08e-05
FAM23A	1.43817	4.06e-06	8.14e-05
LGALS9C	1.08911	4.07e-06	8.16e-05
LFNG	-1.08963	4.09e-06	8.18e-05
ATP8B3	0.895423	4.09e-06	8.18e-05
CLDN23	1.34533	4.1e-06	8.2e-05
PIK3R6	1.19777	4.14e-06	8.26e-05
CNR2	0.506706	4.14e-06	8.26e-05
C3orf70	-1.04784	4.2e-06	8.36e-05
DGKA	0.454899	4.24e-06	8.45e-05
MICB	0.971586	4.28e-06	8.51e-05
ETV4	-1.61428	4.28e-06	8.51e-05
CDC34	-0.519046	4.3e-06	8.53e-05
PROK2	1.48714	4.32e-06	8.58e-05
VPS4A	-0.316748	4.4e-06	8.72e-05
IL24	1.60154	4.43e-06	8.77e-05
ABCA13	2.156	4.46e-06	8.82e-05
C19orf35	0.976961	4.49e-06	8.88e-05
WHSC2	-0.416945	4.5e-06	8.88e-05
GPR172B	1.38173	4.52e-06	8.91e-05
PADI4	1.27801	4.53e-06	8.92e-05
CD180	1.11728	4.6e-06	9.06e-05
CLIP4	0.494624	4.61e-06	9.06e-05
APBA2	-0.735592	4.8e-06	9.44e-05
SYTL1	1.2362	4.82e-06	9.47e-05
MANBA	0.482124	4.87e-06	9.54e-05
PARP8	0.580575	4.96e-06	9.71e-05
VPS72	-0.458603	5.08e-06	9.95e-05
NUDT18	0.716075	5.12e-06	0.000100146
ADAMDEC1	1.95598	5.18e-06	0.000101164
TNFRSF17	0.970701	5.18e-06	0.000101164
EMR3	1.38002	5.21e-06	0.000101579
TXNDC11	0.287901	5.24e-06	0.000102094
ASAH1	0.529186	5.25e-06	0.000102135
TDO2	1.84243	5.27e-06	0.000102509
CMTM6	0.463878	5.31e-06	0.000103047
CYTH1	0.604937	5.32e-06	0.000103271
RAC3	-1.05593	5.33e-06	0.000103362
SLC22A3	1.89321	5.41e-06	0.000104843
SERPINB1	0.961685	5.42e-06	0.000104843
SP100	0.962954	5.44e-06	0.000105185
COL21A1	2.27059	5.51e-06	0.000106382
TMEM97	-0.562992	5.51e-06	0.000106382
SLIT3	1.7731	5.57e-06	0.000107423
C15orf34	0.807581	5.61e-06	0.000108063
CD8A	1.30137	5.66e-06	0.000108941
TRIM9	-0.97069	5.71e-06	0.000109725
ERC2	1.18989	5.74e-06	0.000110234
STAMBPL1	0.982524	5.76e-06	0.00011051
LOC606724	0.758682	5.79e-06	0.000111003
SIRPB1	0.841538	5.83e-06	0.000111683
EDEM1	0.603469	5.96e-06	0.000114051
FABP4	1.95295	6.04e-06	0.000115522
B4GALT2	-0.40721	6.07e-06	0.000115975
MAN2B1	0.64471	6.08e-06	0.000116026
CACNA2D3	1.69127	6.25e-06	0.000119019
NLRP12	1.27696	6.24e-06	0.000119019
NPDC1	-0.72621	6.26e-06	0.000119193
FGF7	1.0953	6.28e-06	0.000119358
SNX18	0.413844	6.28e-06	0.000119358
TNFRSF10A	1.21491	6.37e-06	0.000120866
PDE6G	0.974096	6.57e-06	0.000124539
KCTD12	0.888082	6.72e-06	0.000127242
SAA4	1.70878	6.77e-06	0.000128069
ZNF683	1.2586	6.79e-06	0.000128454
FAM184B	-1.59007	6.88e-06	0.00012999
GABRR3	0.267957	6.9e-06	0.000130287
LPAR6	0.764574	6.94e-06	0.000130868
FAM46C	1.03248	6.98e-06	0.000131387
RERG	1.34641	7.02e-06	0.000132112
CD2AP	0.601755	7.06e-06	0.000132724
RUNX3	0.796106	7.08e-06	0.000132989
MYST2	-0.457582	7.1e-06	0.000133194
PTPN7	1.03774	7.12e-06	0.000133331
RIN2	0.67143	7.12e-06	0.000133331
C5AR1	1.22612	7.21e-06	0.000134938
CCL7	1.8687	7.23e-06	0.000135112
CHKA	-0.50126	7.28e-06	0.000136019
IL13RA1	0.838046	7.31e-06	0.000136409
CMAH	1.16394	7.39e-06	0.000137864
ABI2	-0.430852	7.52e-06	0.000140116
CKB	-1.30743	7.58e-06	0.000141028
SUMF1	0.640049	7.61e-06	0.000141477
ASB2	1.2231	7.64e-06	0.000141928
PRKCH	0.557657	7.67e-06	0.00014244
EDIL3	1.76308	7.77e-06	0.000143925
FAM49B	0.572352	7.77e-06	0.000143925
C11orf86	1.14722	7.8e-06	0.000144392
ACBD6	-0.38034	7.85e-06	0.00014522
RGS2	1.15758	7.86e-06	0.000145322
NRARP	-0.866059	7.97e-06	0.000147063
MSC	1.57807	8.05e-06	0.000148525
MAPK9	0.340574	8.1e-06	0.000149211
GSDMA	1.97923	8.11e-06	0.000149413
COL15A1	1.80019	8.13e-06	0.000149548
MARCO	2.76024	8.14e-06	0.000149597
IL6R	0.934596	8.26e-06	0.000151654
RAB27A	0.971714	8.3e-06	0.000152074
PRR7	-0.914044	8.29e-06	0.000152074
AP1B1	0.513733	8.31e-06	0.000152267
TREML1	1.14372	8.33e-06	0.000152456
SNHG7	-0.604382	8.34e-06	0.000152456
NCF1C	1.25046	8.51e-06	0.000155253
42614	0.893167	8.51e-06	0.000155253
KCNC3	1.00708	8.53e-06	0.000155611
PCIF1	-0.415547	8.6e-06	0.000156711
WDR11	0.425933	8.65e-06	0.000157376
TNFRSF10C	1.08235	8.71e-06	0.000158334
FBLN1	1.4753	8.77e-06	0.000159385
STX3	0.732226	8.78e-06	0.000159407
HTR7P1	0.757843	8.93e-06	0.000161987
ACLY	-0.435832	8.95e-06	0.000162239
SH3RF2	1.55932	8.99e-06	0.000162547
CSPG4	-1.02297	8.99e-06	0.000162547
MVD	-0.54849	9.01e-06	0.000162892
SPIB	1.23736	9.07e-06	0.000163731
RNF135	0.737552	9.14e-06	0.000164856
FAP	1.81732	9.17e-06	0.000165268
NRIP1	0.563773	9.24e-06	0.000166414
P2RX4	0.536945	9.29e-06	0.000167133
GNAS	-0.482743	9.34e-06	0.000167848
ARHGAP28	1.80047	9.45e-06	0.000169815
CX3CR1	1.40268	9.48e-06	0.000170087
SELE	1.43821	9.54e-06	0.000171076
C5orf20	1.07321	9.56e-06	0.000171153
ACSBG1	-1.31144	9.56e-06	0.000171153
SLC1A7	1.41159	9.61e-06	0.000171745
TBC1D22A	0.473376	9.61e-06	0.000171745
CHIC1	0.475569	9.66e-06	0.000172403
STEAP2	1.53702	9.67e-06	0.000172524
TMEM176B	1.33515	9.77e-06	0.00017385
CCDC85A	1.27458	9.77e-06	0.00017385
AADAC	0.458327	9.76e-06	0.00017385
KCTD10	0.363911	9.83e-06	0.000174576
PTPRZ1	-1.27895	9.82e-06	0.000174576
ANKRD22	1.32177	9.89e-06	0.000175491
WNT5A	0.949976	9.96e-06	0.000176655
C2orf72	-1.04528	1.02e-05	0.000180271
FREM2	-1.47763	1.02e-05	0.000180354
SAMD1	-0.506328	1.03e-05	0.000181638
LUM	1.79796	1.03e-05	0.000182689
FAM55C	0.586285	1.03e-05	0.000182689
CBX7	0.70232	1.06e-05	0.000186487
ARAP1	0.489033	1.06e-05	0.000186569
ACVR1	0.445938	1.07e-05	0.000188041
PKN3	-0.646776	1.07e-05	0.000188181
C19orf52	-0.319427	1.07e-05	0.000188626
RAET1G	0.95887	1.08e-05	0.000190175
A2M	0.822128	1.08e-05	0.000190238
APOBEC3A	1.16726	1.1e-05	0.000191991
MGAT1	0.455736	1.1e-05	0.000193041
CADM4	-0.870446	1.11e-05	0.000193506
FAM131B	-1.18953	1.11e-05	0.000193506
HLA-E	0.753643	1.11e-05	0.000194283
RNF43	1.6234	1.11e-05	0.000194305
AMACR	0.497942	1.12e-05	0.000194749
STMN3	-0.686052	1.12e-05	0.000194749
NKX3-1	1.09325	1.12e-05	0.000194843
VPS4B	0.311379	1.12e-05	0.000194849
SLC5A5	0.901982	1.12e-05	0.000194941
STAP1	1.15121	1.13e-05	0.000196466
CD1C	1.31665	1.13e-05	0.000196661
VPS16	-0.386244	1.13e-05	0.000196661
SIRPD	0.782619	1.15e-05	0.000199574
STARD8	0.680737	1.16e-05	0.00020024
C2CD2	0.762473	1.16e-05	0.000201249
RPUSD2	-0.395524	1.17e-05	0.000201636
ZC3H12A	0.970283	1.18e-05	0.0002045
LRRTM3	-1.51314	1.19e-05	0.000205166
STAT5A	0.627268	1.2e-05	0.00020639
ZNF821	-0.604953	1.2e-05	0.00020639
CSTA	1.38196	1.21e-05	0.000208051
GHR	1.15397	1.21e-05	0.000208051
CEACAM6	0.704693	1.23e-05	0.000211096
NAT14	-0.503722	1.26e-05	0.000216228
ADAMTSL5	1.23554	1.26e-05	0.000216347
PPP5C	-0.447569	1.27e-05	0.000217026
PRSS36	0.897082	1.28e-05	0.000218571
RBP5	0.973111	1.29e-05	0.00022029
DKK2	1.41904	1.29e-05	0.000220623
CR2	0.861036	1.3e-05	0.000221911
CCR6	0.724549	1.3e-05	0.000221911
ZDHHC19	1.07649	1.3e-05	0.00022247
APOB	1.34491	1.31e-05	0.000222926
UBD	1.73701	1.32e-05	0.000224497
CPNE2	-0.67132	1.32e-05	0.000224497
COL24A1	1.53806	1.33e-05	0.000226314
ANXA4	0.805678	1.34e-05	0.000227281
PHC1	-0.48171	1.34e-05	0.000227726
LAYN	0.937025	1.36e-05	0.000229922
TTR	1.51254	1.36e-05	0.000230367
CD5L	1.80542	1.36e-05	0.000230771
ORM1	1.45378	1.37e-05	0.000232319
FMO4	0.821187	1.37e-05	0.000232319
ATP2C1	0.314492	1.38e-05	0.000232924
ECSIT	-0.554688	1.38e-05	0.000233616
C10orf46	0.396252	1.39e-05	0.000233895
FAM167B	0.963356	1.4e-05	0.000235437
CTSL1	0.714427	1.4e-05	0.000235772
KLF8	1.26442	1.4e-05	0.000236099
SH3GL1	-0.375028	1.41e-05	0.000236099
DRAM2	0.518547	1.41e-05	0.000236583
HERC3	0.487988	1.41e-05	0.000236583
BACH1	0.48862	1.41e-05	0.000236955
TNFSF15	0.892429	1.43e-05	0.00023877
GCA	0.638481	1.43e-05	0.000239524
CTSG	0.94734	1.43e-05	0.000239526
GALNT1	0.372092	1.44e-05	0.000239869
PCTP	0.549851	1.45e-05	0.000242019
POMC	1.02477	1.45e-05	0.000242531
ENDOG	-0.623911	1.47e-05	0.000245283
CPVL	1.07133	1.47e-05	0.000245388
PNRC1	0.491163	1.47e-05	0.000245388
MEF2A	0.473855	1.5e-05	0.000248903
PTPRJ	0.621862	1.51e-05	0.00025005
EGFL6	1.62457	1.51e-05	0.000250165
SAE1	-0.46561	1.51e-05	0.000250302
TLCD1	-0.994993	1.51e-05	0.000250627
HAMP	1.87994	1.52e-05	0.000251616
GIMAP2	0.864938	1.52e-05	0.000252175
PPM1M	0.609622	1.55e-05	0.000255888
SLC11A1	1.19149	1.56e-05	0.000256885
NPAS3	-0.890144	1.56e-05	0.000257779
HSPA7	1.32295	1.57e-05	0.000258394
CIRH1A	-0.361816	1.57e-05	0.000258394
RCAN2	1.53147	1.57e-05	0.000259231
HMGCLL1	1.7447	1.59e-05	0.000260828
KRT81	0.989609	1.59e-05	0.000260828
KCNAB2	0.797338	1.6e-05	0.000262756
FTL	0.855639	1.63e-05	0.000266793
CXCL2	1.69393	1.63e-05	0.000267639
SCN9A	2.09939	1.63e-05	0.000267763
FAM102B	0.529169	1.65e-05	0.000270168
ANXA3	1.68602	1.66e-05	0.000271037
IKBKE	0.775141	1.66e-05	0.00027154
C5orf58	0.834091	1.68e-05	0.000273413
ABCC1	0.745332	1.68e-05	0.000273413
SLIT1	-1.71901	1.67e-05	0.000273413
KCNJ2	0.631346	1.72e-05	0.00028005
MYO1D	1.0334	1.72e-05	0.000280799
FAM64A	-1.23402	1.74e-05	0.000282368
SAT1	0.825403	1.76e-05	0.000285356
ZSCAN21	-0.385327	1.77e-05	0.000287596
CSPG5	-1.60478	1.79e-05	0.000290667
P2RY2	1.22933	1.8e-05	0.000291276
NDST2	0.391278	1.81e-05	0.000293366
ERF	-0.568061	1.81e-05	0.00029352
SULT1A1	1.22961	1.83e-05	0.000296385
MYBPC3	0.834471	1.84e-05	0.000298208
DUSP23	1.04522	1.86e-05	0.000300947
GLYATL1	1.25105	1.88e-05	0.000302698
MTL5	1.10697	1.88e-05	0.000302866
KLK10	0.953826	1.88e-05	0.000302866
SLC7A2	1.35676	1.89e-05	0.000304103
EHBP1L1	0.851299	1.89e-05	0.000304103
LOC100128822	-0.76021	1.89e-05	0.000304103
TSPAN32	0.963863	1.91e-05	0.000306204
CCNB1IP1	-0.695747	1.91e-05	0.000306204
CARD9	0.856197	1.91e-05	0.000306706
DHCR7	-0.655239	1.92e-05	0.000307574
TRIM34	0.935755	1.93e-05	0.000309386
KAT5	-0.329628	1.97e-05	0.00031456
LRRC4B	-0.991758	1.97e-05	0.000315098
TMEM161A	-0.421225	1.98e-05	0.000316031
MAPK13	1.10849	1.99e-05	0.00031734
CHMP4C	1.17952	1.99e-05	0.000318232
REPS2	1.31985	2e-05	0.000319056
SGCD	1.86972	2.01e-05	0.000320319
TPBG	1.65193	2.02e-05	0.000320459
ADPRH	0.662361	2.01e-05	0.000320459
PMPCA	-0.330252	2.02e-05	0.000320976
LIMK2	0.592538	2.05e-05	0.000325699
CCR3	0.773879	2.05e-05	0.000325962
TFAP2C	1.84448	2.07e-05	0.000327422
MOBKL2C	0.514477	2.08e-05	0.000328444
DOLPP1	-0.472586	2.07e-05	0.000328444
MTSS1L	-0.805194	2.08e-05	0.000328444
RNPEP	0.348721	2.1e-05	0.000331587
PGLYRP1	0.986747	2.11e-05	0.000333724
ZNF653	-0.49583	2.12e-05	0.000334719
BTBD2	-0.408973	2.13e-05	0.000335844
WNT2	1.72291	2.15e-05	0.00033799
KLHL2	0.58227	2.15e-05	0.000338901
SEPP1	1.0393	2.16e-05	0.000339433
CAB39	0.270232	2.17e-05	0.000340566
CALCRL	1.09545	2.19e-05	0.000343783
FBP1	1.16325	2.21e-05	0.000346421
ITLN1	0.538423	2.21e-05	0.000346842
PRC1	-0.845957	2.22e-05	0.00034728
EID2	-0.343082	2.23e-05	0.000348501
MYLK	1.1243	2.25e-05	0.000351647
PRDM1	0.758958	2.26e-05	0.000352761
C17orf76	-0.726448	2.27e-05	0.000354884
UHRF1	-1.08325	2.28e-05	0.000355885
C20orf118	0.851517	2.32e-05	0.000362651
C11orf82	-0.730621	2.33e-05	0.000362818
FOXM1	-0.969927	2.34e-05	0.000364515
C15orf23	-0.553162	2.34e-05	0.000364603
ITIH2	1.72121	2.35e-05	0.000365785
SLC24A6	0.509436	2.37e-05	0.000368367
KCTD9	0.599614	2.37e-05	0.000368688
PTPRM	0.723713	2.38e-05	0.000368927
SIPA1	0.61324	2.38e-05	0.000368927
INSC	1.44444	2.46e-05	0.000380407
SLC27A6	1.50932	2.46e-05	0.000381197
ZAK	0.505674	2.48e-05	0.000383039
IL6	2.03478	2.48e-05	0.000383135
B4GALNT4	-0.876426	2.48e-05	0.000383135
AGAP1	-0.608171	2.49e-05	0.000383814
ATP7A	0.504048	2.49e-05	0.000384269
ZNF467	0.818479	2.5e-05	0.000385091
ITGA9	1.2474	2.51e-05	0.000387288
HLA-DRB6	1.86322	2.55e-05	0.000391955
GPNMB	1.25357	2.57e-05	0.000395136
SYTL3	0.88614	2.57e-05	0.000395136
CXCL16	0.758041	2.59e-05	0.000397183
MMP19	0.711512	2.64e-05	0.00040526
ZNF702P	0.993862	2.65e-05	0.00040577
RHOG	0.551843	2.65e-05	0.00040577
SLC40A1	0.931184	2.65e-05	0.000406188
GZMB	1.42888	2.67e-05	0.000408357
TBC1D2	0.716144	2.69e-05	0.000411829
SNX15	-0.309993	2.72e-05	0.000414795
GRIN3A	1.14331	2.73e-05	0.000417322
PPP1R14B	-0.541579	2.77e-05	0.000423159
SPINT1	1.16027	2.78e-05	0.000423827
PEMT	-0.466819	2.78e-05	0.000423898
IL1B	1.42968	2.8e-05	0.00042635
ZMYND15	0.819293	2.8e-05	0.00042635
LAMA3	1.50152	2.81e-05	0.000426558
C10orf76	0.271996	2.82e-05	0.00042805
OIP5	-0.893517	2.82e-05	0.00042805
TRIM58	1.15435	2.85e-05	0.000432312
PTPRA	-0.453468	2.86e-05	0.000433113
IL1RN	1.38247	2.87e-05	0.000433458
MCOLN2	1.35979	2.87e-05	0.000433458
AGPS	0.248034	2.86e-05	0.000433458
SPATA5L1	-0.419137	2.87e-05	0.000433458
ARMC6	-0.467707	2.87e-05	0.000433458
DYSF	0.992803	2.91e-05	0.000438913
NRG1	1.90384	2.94e-05	0.000443456
TRPM6	1.09982	2.95e-05	0.000444761
ARHGAP18	0.782953	2.96e-05	0.000446099
MR1	0.766909	2.97e-05	0.000446535
HLA-DPB2	1.13488	2.99e-05	0.000448854
KIAA1598	1.0254	2.99e-05	0.000448885
DDR1	-0.755562	2.99e-05	0.000449175
KLRF1	0.978826	3.01e-05	0.000450802
ENPP2	1.54992	3.02e-05	0.000452797
GDPD4	0.616347	3.03e-05	0.000452797
YWHAH	0.464689	3.02e-05	0.000452797
ATP6V1C1	0.361551	3.04e-05	0.000454077
ACTR2	0.315975	3.1e-05	0.000463793
CDH17	0.901546	3.11e-05	0.000465006
FES	0.802189	3.13e-05	0.000466922
JAZF1	0.531482	3.13e-05	0.000467172
DMAP1	-0.310311	3.15e-05	0.00046962
ALKBH2	-0.508968	3.16e-05	0.00046998
ANKRD5	1.45129	3.17e-05	0.00047145
MAML3	0.812302	3.18e-05	0.000472213
GCC2	0.416599	3.18e-05	0.000472863
NTRK3	-0.993379	3.21e-05	0.000476662
CCL14	1.48278	3.23e-05	0.000478631
RIN3	0.744791	3.24e-05	0.000479835
GRN	0.569838	3.26e-05	0.000482572
HS3ST4	1.70479	3.32e-05	0.000490682
P2RY12	1.41817	3.35e-05	0.000495153
P4HA3	1.34712	3.36e-05	0.000496591
SH2D3A	0.748398	3.38e-05	0.000499563
ARL5A	0.367879	3.39e-05	0.00050031
FAM160B1	0.370806	3.41e-05	0.000502876
SLC35B4	0.380174	3.42e-05	0.000503715
SESN1	0.642074	3.44e-05	0.000506892
C2orf58	1.19979	3.45e-05	0.000507039
CXCR1	1.63884	3.46e-05	0.000508395
COG7	-0.322334	3.46e-05	0.000508395
ATP6V1B2	0.378123	3.48e-05	0.00051047
TNFSF9	1.26349	3.48e-05	0.000511337
EMILIN3	-1.71496	3.49e-05	0.000512207
ENPP5	1.92349	3.5e-05	0.000513185
TSPAN3	-0.47263	3.5e-05	0.000513185
MSX2	1.32641	3.52e-05	0.000514972
SLC25A15	-0.518404	3.52e-05	0.000514972
FCGR2B	1.70102	3.53e-05	0.000515043
RNASEL	0.495249	3.53e-05	0.000515043
CTPS2	-0.359549	3.55e-05	0.000517633
SHOC2	0.396602	3.6e-05	0.00052433
MAP3K2	0.574827	3.62e-05	0.000527129
ZNF433	-0.557146	3.64e-05	0.000530319
LYPD3	1.01449	3.66e-05	0.000532986
TACC2	-0.59811	3.67e-05	0.000532986
CIDECP	-0.481962	3.67e-05	0.000533298
SETDB2	0.442103	3.68e-05	0.000534553
MMP3	1.80634	3.69e-05	0.000535702
CAPZB	0.33552	3.69e-05	0.000535702
CASP4	0.849099	3.7e-05	0.000536151
PABPC1	0.445576	3.73e-05	0.000539728
TIMM44	-0.390998	3.73e-05	0.000540312
RNASE1	1.34007	3.74e-05	0.000540402
STX7	0.438678	3.74e-05	0.000540402
ZFHX3	0.611404	3.75e-05	0.000541788
LACTB	0.44268	3.77e-05	0.000543444
OBSL1	-0.519034	3.77e-05	0.000543444
HPCAL1	0.510383	3.77e-05	0.00054352
PTER	1.19795	3.79e-05	0.000545509
ZBTB7C	1.17439	3.82e-05	0.00054968
ENOPH1	-0.469263	3.88e-05	0.000557636
ATG4D	-0.466402	3.91e-05	0.0005623
GPR56	-0.937186	3.93e-05	0.000564424
BANK1	1.68846	3.96e-05	0.000567828
PCDHGC3	-0.746293	3.97e-05	0.000568927
NHLRC3	0.469085	4e-05	0.000573364
ICOSLG	0.89914	4.01e-05	0.000574369
C9orf140	-1.2487	4.01e-05	0.000574369
NGF	1.24017	4.03e-05	0.000576758
ARHGAP22	0.880428	4.04e-05	0.000577271
C9orf44	1.77827	4.05e-05	0.000577961
ZMYND19	-0.427466	4.05e-05	0.000577961
LOC387646	1.15489	4.07e-05	0.000580805
TNFSF14	1.4209	4.11e-05	0.000586035
RPLP0P2	0.933312	4.14e-05	0.000588386
CBLB	0.514135	4.13e-05	0.000588386
UBXN10	1.97632	4.14e-05	0.000588925
NR2C2AP	-0.497719	4.16e-05	0.000590501
ANKRD29	1.32501	4.18e-05	0.000593737
PANX1	0.437691	4.19e-05	0.000593737
THOC4	-0.381085	4.19e-05	0.000593737
C3orf67	1.52001	4.19e-05	0.00059396
TXNIP	0.673032	4.23e-05	0.00059822
TLL1	1.4886	4.24e-05	0.000599823
DHRS3	0.743941	4.34e-05	0.000613141
MCTP1	1.1395	4.36e-05	0.000615705
EBF1	0.899815	4.36e-05	0.000615705
WRNIP1	-0.324898	4.37e-05	0.000615916
DDX49	-0.447203	4.37e-05	0.000615916
RUVBL2	-0.440701	4.42e-05	0.000622346
RIPK4	1.26304	4.47e-05	0.000629458
SPN	0.916209	4.51e-05	0.000635001
GPR115	0.851784	4.52e-05	0.000635582
XRCC3	-0.621311	4.53e-05	0.000636183
TMEM176A	1.30514	4.56e-05	0.00063947
DDAH1	-0.668163	4.56e-05	0.00063947
ABCA4	0.943885	4.59e-05	0.000643592
GDF10	1.63044	4.59e-05	0.000643697
LRWD1	-0.411564	4.67e-05	0.000654535
PPP2R1A	-0.361597	4.68e-05	0.000654771
ADAMTS2	1.45266	4.68e-05	0.000655043
ZCCHC5	1.11696	4.7e-05	0.000656922
FTH1	0.588814	4.73e-05	0.000659908
S100P	1.36321	4.73e-05	0.000660622
ARNT	0.400535	4.74e-05	0.000661515
TBC1D8B	1.1717	4.75e-05	0.000661834
GSN	0.69497	4.76e-05	0.000662587
A4GALT	0.892623	4.78e-05	0.000665435
C19orf48	-0.60354	4.78e-05	0.000665435
CD36	1.35685	4.79e-05	0.000666196
RAD51	-0.834556	4.8e-05	0.000667333
LAG3	0.933108	4.82e-05	0.00066904
BTBD17	-1.91491	4.83e-05	0.000669544
JDP2	0.529216	4.87e-05	0.000674512
TRIM24	-0.623382	4.91e-05	0.00067974
FJX1	-0.814323	4.94e-05	0.00068348
PXMP2	-0.581325	4.96e-05	0.000686469
WBSCR26	0.705831	4.98e-05	0.000688016
DIXDC1	0.538509	4.98e-05	0.000688062
ARHGAP25	0.712614	5.09e-05	0.000702497
HPRT1	0.669228	5.09e-05	0.000702497
DUSP22	0.380934	5.11e-05	0.000705245
BMP7	-0.97139	5.13e-05	0.00070703
FCHO2	0.410253	5.16e-05	0.000710668
LOC283050	1.03638	5.17e-05	0.000710796
FANCI	-0.738135	5.17e-05	0.000710796
PTEN	0.571469	5.19e-05	0.000713452
APOL1	1.16722	5.23e-05	0.000717644
LOC80054	0.792546	5.25e-05	0.00072043
FUT4	0.54051	5.31e-05	0.000727853
C4orf7	0.852997	5.33e-05	0.000729944
CLEC2B	1.23321	5.38e-05	0.000736654
SOX12	-0.656935	5.4e-05	0.000739037
CCL21	0.598416	5.41e-05	0.000740308
MEI1	0.941901	5.43e-05	0.000742743
BLK	0.874601	5.45e-05	0.000744466
C15orf53	0.195753	5.48e-05	0.000748316
DPEP3	1.17395	5.49e-05	0.000749563
SPATA8	0.479535	5.52e-05	0.000752288
GINS2	-0.772704	5.53e-05	0.000753372
MYEF2	-0.690104	5.54e-05	0.000753836
SSRP1	-0.3297	5.55e-05	0.000755294
ABCA6	1.70276	5.57e-05	0.000756955
GCLC	0.531956	5.57e-05	0.000756955
OBFC1	0.448464	5.57e-05	0.000756955
TFPI2	1.93639	5.58e-05	0.000757394
PRR13	0.457596	5.6e-05	0.000759338
CCL22	1.14945	5.62e-05	0.000761336
MLF2	-0.297623	5.62e-05	0.000761336
HTRA4	1.29756	5.67e-05	0.000767452
USP10	-0.303388	5.7e-05	0.000771142
C3orf21	-0.403711	5.73e-05	0.000774401
PGAM5	-0.383865	5.76e-05	0.000777741
ST7OT1	-0.71137	5.88e-05	0.000794296
AGFG1	0.232474	5.93e-05	0.000799276
PTOV1	-0.425389	5.94e-05	0.000800491
BAI1	-1.9496	5.94e-05	0.000800491
ICAM4	1.01785	6e-05	0.000808229
CSF3	2.08185	6.02e-05	0.000810449
KCNQ3	0.909811	6.06e-05	0.000814734
PDK3	0.632101	6.07e-05	0.00081611
RASSF9	1.60851	6.09e-05	0.000817933
IFIT2	0.776826	6.12e-05	0.000820742
ABHD14B	0.515793	6.12e-05	0.000821265
NUSAP1	-0.876845	6.15e-05	0.000824278
TPD52L1	1.14614	6.16e-05	0.000825425
PIGU	-0.415705	6.17e-05	0.000826378
CELA1	1.00263	6.29e-05	0.000840443
ZFAND1	0.484843	6.28e-05	0.000840443
C4BPA	1.84819	6.3e-05	0.000841386
C3orf55	1.12291	6.33e-05	0.000844465
MED27	-0.497569	6.4e-05	0.000853148
SPHK1	1.04971	6.48e-05	0.000862927
TDRD10	0.959208	6.48e-05	0.000862927
EPSTI1	0.952455	6.48e-05	0.000862927
FAM13A	0.55606	6.49e-05	0.000862927
PLBD2	0.516966	6.53e-05	0.000868303
ALB	1.20767	6.54e-05	0.00086863
CLIP2	-0.739984	6.59e-05	0.000875271
IL1A	1.27147	6.64e-05	0.0008808
CD46	0.489153	6.68e-05	0.000885305
CHIT1	1.78808	6.68e-05	0.000885533
SQRDL	0.798191	6.69e-05	0.000886602
ARHGEF19	0.862675	6.78e-05	0.00089694
POMT1	-0.399224	6.79e-05	0.000898547
ANKRD13A	0.323086	6.89e-05	0.000910452
HTR3A	0.920994	6.91e-05	0.000912506
GPBAR1	0.75388	6.94e-05	0.000915777
TMC6	0.644148	6.97e-05	0.000919979
LOC100130522	-0.687997	6.98e-05	0.000920735
C1orf70	-0.596917	7.05e-05	0.000928402
COL1A1	1.85957	7.05e-05	0.000928421
IFITM1	1.02822	7.05e-05	0.000928421
TNFSF12-TNFSF13	1.56971	7.08e-05	0.000930495
AARSD1	-0.335253	7.11e-05	0.000934984
DCAF15	-0.402894	7.12e-05	0.000934984
PNMA1	-0.453308	7.14e-05	0.000937377
OLIG2	-1.6311	7.27e-05	0.000953799
ELOVL2	-1.51917	7.28e-05	0.000954221
RASGRF2	0.839741	7.29e-05	0.000955605
CLEC12B	0.813539	7.36e-05	0.000962834
PRPF19	-0.255259	7.36e-05	0.000962834
LOC148824	0.840411	7.38e-05	0.000965175
PPAP2A	0.554585	7.4e-05	0.000967528
ABCB5	0.859192	7.44e-05	0.000971048
KILLIN	0.669702	7.44e-05	0.000971048
SUSD3	0.948315	7.46e-05	0.000972912
SGMS1	0.432852	7.49e-05	0.000975783
VGLL3	1.24036	7.54e-05	0.000982022
ILDR1	0.792682	7.56e-05	0.000984755
BTC	1.5678	7.68e-05	0.000999555
HDGFRP3	-0.351442	7.75e-05	0.00100729
MTMR12	0.33869	7.83e-05	0.00101759
RBKS	0.677133	7.85e-05	0.00101983
FZR1	-0.394467	7.9e-05	0.00102488
C10orf28	0.392509	7.9e-05	0.00102494
DHRS9	1.47369	7.98e-05	0.00103395
TMTC1	0.928309	8.07e-05	0.00104535
TMIGD2	1.42677	8.1e-05	0.00104795
MTMR14	0.227498	8.1e-05	0.00104795
CEBPA	0.873444	8.11e-05	0.00104896
FAM7A2	0.881111	8.13e-05	0.00105032
NLE1	-0.380881	8.15e-05	0.00105236
COL3A1	1.66861	8.16e-05	0.00105316
CP	1.63252	8.17e-05	0.0010534
GCSH	-0.872633	8.18e-05	0.00105473
DNASE2	0.442634	8.2e-05	0.00105644
NFKBIZ	1.21887	8.22e-05	0.00105867
RORC	0.949384	8.33e-05	0.00107169
NXF3	1.0208	8.34e-05	0.00107267
LOC144571	0.818117	8.35e-05	0.00107328
ESPN	-1.52397	8.44e-05	0.00108348
GPR84	1.14231	8.47e-05	0.00108618
SNAP23	0.420857	8.48e-05	0.00108694
RBM11	1.36697	8.5e-05	0.00108964
TADA1	-0.40532	8.54e-05	0.00109349
MT3	-1.4143	8.57e-05	0.00109637
SPNS3	1.04332	8.6e-05	0.00109962
SFMBT2	0.913276	8.6e-05	0.00109962
DPF1	-0.900901	8.61e-05	0.00110017
C22orf25	0.482778	8.63e-05	0.00110176
JPH2	1.04349	8.64e-05	0.00110288
PRICKLE1	1.11126	8.66e-05	0.0011047
FUT7	0.741976	8.7e-05	0.0011086
CCL3L3	1.61349	8.75e-05	0.00111384
GBA	0.480436	8.8e-05	0.00111993
ME2	0.354514	8.84e-05	0.00112414
FAS	0.96616	8.86e-05	0.00112596
ZNF775	-0.602056	8.86e-05	0.00112596
CCL2	1.52441	8.97e-05	0.00113874
CYP24A1	1.07202	9.07e-05	0.00115124
FAM190A	0.92581	9.09e-05	0.00115222
RHOQ	0.405753	9.13e-05	0.0011565
DIO1	0.738875	9.14e-05	0.00115764
HAAO	0.972618	9.15e-05	0.00115796
PLEKHN1	0.916582	9.17e-05	0.00115927
CCL24	0.652487	9.17e-05	0.00115927
PATL2	1.021	9.19e-05	0.00116056
STAT2	0.586303	9.19e-05	0.00116056
LILRA2	0.967945	9.2e-05	0.00116102
SUV39H1	-0.347947	9.28e-05	0.00117026
TNFSF4	1.08246	9.29e-05	0.00117052
CENPB	-0.392561	9.29e-05	0.00117052
PAPSS2	0.718638	9.34e-05	0.00117593
PMAIP1	1.26761	9.4e-05	0.00118239
STRN4	-0.43001	9.41e-05	0.00118239
TOMM40	-0.366054	9.46e-05	0.00118818
PRKCB	1.08888	9.53e-05	0.00119625
ALKBH4	-0.343103	9.57e-05	0.00120133
FCGRT	0.539939	9.62e-05	0.00120589
NME1-NME2	-0.752516	9.63e-05	0.00120652
APOBEC3D	1.00637	9.64e-05	0.00120793
DENND2A	-0.703677	9.65e-05	0.00120847
C9orf139	0.909765	9.73e-05	0.00121776
C11orf84	-0.413506	9.75e-05	0.00121876
FAM82A1	0.766662	9.84e-05	0.00122948
CLDN12	-0.473874	9.9e-05	0.00123634
SLIT2	1.78006	9.93e-05	0.001239
EPS8	0.364382	9.93e-05	0.001239
FBLN2	1.57209	9.99e-05	0.00124426
RFC3	-0.587301	9.99e-05	0.00124426
CTSD	0.615107	0.000100337	0.00124919
CNGB1	1.07607	0.000100869	0.00125505
ZNF473	-0.425723	0.000101314	0.00125982
C16orf45	-0.591814	0.000101523	0.00126166
CPA3	1.47554	0.000102415	0.00127198
RGS13	0.753461	0.000102828	0.00127634
MRPS18A	-0.50803	0.000102961	0.00127722
SLC39A11	0.450824	0.000103194	0.00127857
PITPNC1	-0.450863	0.000103195	0.00127857
GOLT1A	1.32553	0.000104062	0.00128853
SLFN11	1.10348	0.000104317	0.00129092
SLC25A30	0.548125	0.000104612	0.00129379
HIP1R	-0.856881	0.000104943	0.00129709
SIGLEC5	1.05228	0.0001054	0.00130196
C6orf97	1.3713	0.00010571	0.00130501
SCRN1	-0.542707	0.000106457	0.00131344
MAX	0.285386	0.000107671	0.00132762
PRPF38A	-0.331559	0.0001078	0.00132842
FGF13	1.76259	0.000108559	0.00133696
IL1F5	0.603637	0.000109097	0.00134278
LRP5	-0.749095	0.00010917	0.00134287
SAMD10	-0.671409	0.000109574	0.00134704
PALMD	0.729504	0.000110438	0.00135685
POPDC3	1.584	0.000110916	0.00136191
GPC3	1.67277	0.000111283	0.00136477
P4HA2	0.96959	0.000111218	0.00136477
EDC3	-0.316944	0.000112389	0.00137752
MFSD6L	0.69426	0.000112503	0.00137809
KLRAQ1	0.268068	0.000112816	0.00138111
RNF19A	0.611907	0.00011308	0.00138351
ZNF215	1.02294	0.000113188	0.00138401
ABCA9	1.28974	0.000114505	0.00139928
TREM2	0.966558	0.000114769	0.00140167
PLEKHA5	1.03785	0.000115039	0.00140413
STXBP5	0.770743	0.000115231	0.00140564
DUS3L	-0.404752	0.000115338	0.00140611
CTSO	0.575949	0.000115833	0.00141131
ANKH	0.664625	0.000116079	0.00141347
HAS1	1.4326	0.000116408	0.00141663
ME1	1.32443	0.000117175	0.00142512
HLA-DQA2	1.62298	0.000117746	0.00143055
MESP1	-0.694265	0.000117761	0.00143055
MAP2K2	-0.339539	0.000118414	0.00143764
STK4	0.307314	0.000118611	0.00143918
STAR	0.915492	0.000119107	0.00144407
BUD13	-0.281099	0.000119155	0.00144407
INO80E	-0.338662	0.000119284	0.00144477
MAT2B	0.445735	0.000119498	0.00144651
SLC10A3	0.509689	0.00011983	0.00144968
VMO1	0.900891	0.00012001	0.00145015
CYP4F22	0.501941	0.000119944	0.00145015
FAM82A2	-0.350968	0.000120235	0.00145201
C10orf78	0.505732	0.000120911	0.00145932
ZNF607	-0.461546	0.000121365	0.00146394
RPUSD4	-0.262172	0.000121563	0.00146546
APOBEC3G	0.946106	0.000121818	0.00146768
WDR69	1.55648	0.000122134	0.00147062
FGF5	1.60382	0.000123023	0.00148046
GINS1	-0.679944	0.000123402	0.00148415
PROCR	0.822973	0.000123954	0.00148992
BHLHE41	0.750316	0.000124203	0.00149204
RNF157	-0.79036	0.000124438	0.00149398
RILPL2	0.55922	0.000125325	0.0015029
CIAPIN1	-0.399907	0.000125327	0.0015029
GBP3	1.56456	0.000126161	0.00151202
CLECL1	1.04736	0.000126314	0.00151297
ARHGEF35	1.02681	0.000126525	0.00151462
ZFP64	-0.310993	0.000126836	0.00151745
HLA-DQB2	1.39627	0.000127261	0.00151952
CDH23	1.10363	0.000127305	0.00151952
RNF126	-0.351153	0.000127192	0.00151952
MAGED4	-0.588202	0.000127287	0.00151952
BCAT1	-0.959613	0.000128249	0.0015299
COPZ2	1.07768	0.000128578	0.00153293
THBD	1.04314	0.000128938	0.0015359
CENPH	-0.723322	0.000128977	0.0015359
AMDHD1	0.974444	0.000129126	0.00153678
SMPDL3B	1.12793	0.000129484	0.00154016
NKAIN2	1.66054	0.000129693	0.00154115
MAST3	0.658356	0.000129717	0.00154115
CCDC94	-0.397963	0.000130195	0.00154592
ABTB1	0.477289	0.000130746	0.00155157
CD70	1.95777	0.000131108	0.00155497
CNOT6L	0.258984	0.000131448	0.0015581
RFXANK	-0.378094	0.000131535	0.00155824
NFKBIL1	-0.346941	0.000131624	0.00155839
LINGO4	0.920422	0.000132218	0.00156295
BSG	-0.384632	0.000132142	0.00156295
LRP4	-0.763618	0.000132238	0.00156295
VCAN	0.686148	0.000132338	0.00156324
LMOD1	0.741	0.000132756	0.00156727
C11orf88	1.8247	0.000133056	0.00156991
APLNR	1.18182	0.000133359	0.00157258
CACNA2D1	1.79389	0.000133684	0.00157551
LAMP3	0.880814	0.000133983	0.00157812
PDCD4	0.437542	0.000134191	0.00157967
TRDN	1.57782	0.000135339	0.00159135
TACC1	0.469523	0.000135281	0.00159135
MRGPRF	1.17223	0.000135886	0.00159596
FAIM3	0.859291	0.000135879	0.00159596
ZBP1	1.2712	0.000136878	0.00160669
TNFRSF14	0.68733	0.000137215	0.00160973
SEMA6D	-0.799189	0.000137695	0.00161444
RNF216L	-0.343449	0.000138446	0.00162231
MMP8	1.35441	0.000138772	0.00162521
MEN1	-0.387922	0.000139799	0.00163631
TRANK1	0.709882	0.000140218	0.00164027
AFAP1L1	-0.78319	0.000140762	0.00164569
PLAGL1	1.13115	0.000140989	0.00164741
GPR18	1.01143	0.000141612	0.00165375
NFE2L3	1.00951	0.000142323	0.00166111
AMPD1	0.355728	0.000143042	0.00166855
THBS1	1.56107	0.000143274	0.00167031
NT5DC3	0.7929	0.000143547	0.00167254
SUMO1P1	0.637205	0.000144179	0.00167895
ELF4	0.807207	0.000145111	0.00168885
RBMS3	0.949368	0.000146954	0.00170903
MICALCL	0.813183	0.000147012	0.00170903
NFKB1	0.428961	0.000147559	0.00171442
TIGD2	0.381402	0.000147824	0.00171653
ORMDL3	-0.31586	0.000149078	0.00173012
GAS1	-1.01167	0.000149652	0.00173579
CFHR3	0.425264	0.000149809	0.00173664
TNFAIP1	-0.261626	0.000150486	0.0017435
DUOXA1	1.14078	0.000150699	0.00174498
LHX2	-0.859445	0.000150818	0.00174538
FN1	0.984597	0.00015157	0.00175309
YIPF4	0.260175	0.000151923	0.00175618
FBXL2	1.48155	0.00015284	0.00176579
LOC441089	-0.472001	0.000153105	0.00176785
RETN	1.29021	0.000154052	0.00177779
AXL	0.641009	0.000155008	0.00178782
NTHL1	-0.47323	0.000155298	0.00179016
TMEM123	0.414962	0.000156212	0.00179969
ELF1	0.430919	0.000157344	0.00181171
HLA-F	0.9017	0.000157762	0.00181347
SERPINA9	0.267859	0.000157742	0.00181347
SPRY4	-1.06368	0.000157599	0.00181347
WIPI1	0.600369	0.000159767	0.00183549
SHISA2	1.70206	0.000160914	0.00184763
B3GNT8	0.946489	0.000161126	0.00184903
PPM1N	0.925354	0.000161455	0.00185177
ZNF205	-0.397606	0.000162737	0.00186544
RLBP1	-1.37637	0.000162877	0.00186599
RFX8	1.46274	0.000163249	0.00186922
DUOX1	0.867423	0.000165163	0.00188948
ACTBL2	0.493666	0.000165203	0.00188948
BICC1	1.26558	0.000166082	0.00189663
ELF3	1.22778	0.00016605	0.00189663
IGFBP4	0.819156	0.000166105	0.00189663
CLUL1	1.60629	0.000166345	0.00189831
FRMD4B	0.637203	0.000166829	0.00190278
FAM181B	-1.226	0.000167285	0.00190692
CAPZA1	0.37858	0.000168222	0.00191654
RBM42	-0.345404	0.000168509	0.00191874
SURF2	-0.410679	0.000168706	0.00191991
CLEC17A	1.59608	0.000168848	0.00192047
ZBTB7B	0.499732	0.000169563	0.00192754
RASAL2	0.540861	0.000170736	0.0019398
C5orf41	0.514446	0.000170918	0.00194079
DKK4	0.294863	0.000171024	0.00194092
RRM2B	0.46917	0.000171166	0.00194146
CRY1	-0.428451	0.000171717	0.00194663
PANK4	-0.334465	0.000172526	0.00195472
SSH1	0.484558	0.000172925	0.00195782
FAM13B	0.371757	0.00017299	0.00195782
DPH2	-0.286769	0.000173434	0.00196176
AFTPH	0.285132	0.000174281	0.00197026
IRF2BP1	-0.402923	0.000174589	0.00197265
SH2D2A	1.1455	0.000175315	0.00197935
MS4A6E	0.885875	0.000175445	0.00197935
ITSN1	0.443369	0.000175471	0.00197935
SEZ6L	-1.6418	0.000176453	0.00198933
VMAC	0.402931	0.000176636	0.0019903
NCR1	0.380964	0.000176982	0.00199218
C2orf80	-1.52691	0.000176997	0.00199218
CIDEB	0.435333	0.000177125	0.00199254
RHOBTB1	0.4642	0.00017781	0.00199915
TRPV2	0.672592	0.000178684	0.00200788
CDNF	0.92751	0.000178982	0.00201013
NES	-0.759717	0.000179756	0.00201771
CD1E	0.942371	0.000180591	0.00202598
HECA	0.510325	0.000181363	0.00203352
PURA	0.226601	0.000181849	0.00203786
PRMT1	-0.493797	0.000182094	0.00203949
MAGED4B	-0.552662	0.00018225	0.00204013
POC1A	-0.637417	0.000182937	0.0020467
UBE2S	-0.729914	0.000183547	0.0020524
SAA2	2.57994	0.000184281	0.00205838
CATSPER1	1.28311	0.00018425	0.00205838
SKAP2	0.920729	0.000184611	0.00206094
TLE1	-0.616129	0.000184981	0.00206395
ITGAX	0.941516	0.000185949	0.00207362
CXCL1	1.55041	0.000186746	0.00208024
SGTA	-0.376324	0.000186685	0.00208024
TMEM37	0.876832	0.00018798	0.00209119
PHACTR2	0.740521	0.000188034	0.00209119
PELI1	0.450899	0.00018792	0.00209119
AGPAT5	-0.389961	0.000188205	0.00209196
HPGDS	1.10834	0.000189444	0.00210459
WDR62	-0.971162	0.000189566	0.00210481
RASSF2	-0.695875	0.000189713	0.0021053
TFF3	1.37058	0.000190592	0.00211359
UBE2D1	0.301898	0.000190666	0.00211359
CCRL1	1.16366	0.000192345	0.00213083
UNC45B	0.527963	0.000192429	0.00213083
NT5C3L	-0.442035	0.000192617	0.00213177
NRM	-0.509212	0.000193569	0.00214115
HAL	0.904635	0.000195286	0.00215897
C10orf11	1.05852	0.000195534	0.00216055
XCL1	0.835356	0.000197194	0.00217749
GNL1	-0.364197	0.000197279	0.00217749
SLC43A1	0.525566	0.000197604	0.00217991
SIGLEC6	0.428101	0.000198342	0.00218688
FILIP1L	0.733152	0.000198512	0.00218758
BCAN	-1.61773	0.000198855	0.00219018
ELF5	1.3812	0.00019981	0.00219912
GSX1	-1.70706	0.000199881	0.00219912
ZFP36L1	0.607469	0.000201182	0.00221224
SVEP1	1.51637	0.00020132	0.00221258
LAD1	0.61253	0.00020172	0.00221551
WDR45	0.333929	0.000201803	0.00221551
WDSUB1	0.410127	0.000202224	0.00221804
TXNRD1	0.387692	0.000202249	0.00221804
PDE3B	0.808922	0.000202899	0.00222392
SFT2D3	-0.302238	0.000203002	0.00222392
CDCP1	1.15447	0.000203638	0.0022297
CD38	1.02985	0.000204012	0.0022326
P2RX1	1.19562	0.00020505	0.00224277
CCDC106	-0.394722	0.000206303	0.00225527
SLC24A4	1.41862	0.000206491	0.00225612
BIN1	0.594226	0.000206776	0.00225804
IGFBP2	-1.03863	0.000207058	0.00225992
SDC3	-0.667533	0.000207271	0.00226104
TES	0.657998	0.000208006	0.00226785
NLRP2	1.29465	0.000208959	0.00227703
MXD1	0.51618	0.000210373	0.00229123
GRIP1	1.44911	0.000211374	0.0023009
CD22	1.48632	0.00021199	0.00230639
ING1	-0.385363	0.000212204	0.00230749
OXGR1	0.884413	0.000212373	0.00230811
LHX8	1.09679	0.000212646	0.00230985
TARP	0.79557	0.000213008	0.00231134
LYZL4	0.340024	0.000212954	0.00231134
FNDC1	1.89509	0.000213948	0.00231912
SLC3A2	-0.373273	0.000213951	0.00231912
FAM100B	-0.482013	0.000214604	0.00232497
MYOM3	0.973681	0.000214795	0.00232581
THAP11	-0.293295	0.00021574	0.00233482
SH2B3	0.564392	0.000217	0.00234722
ERAL1	-0.274894	0.00021791	0.00235581
PDCD1LG2	1.11249	0.000218027	0.00235584
GPR82	0.987206	0.000220118	0.00237718
ABCA8	1.11756	0.000220321	0.00237771
PPP2R5D	-0.26545	0.000220402	0.00237771
CCBL1	-0.506658	0.000220514	0.00237771
SLMAP	0.309033	0.000220996	0.00238166
SMTNL2	0.863531	0.000221502	0.0023846
RHPN2	-0.790432	0.000221447	0.0023846
ERCC6	0.49943	0.000222085	0.00238963
ESYT2	0.419403	0.00022239	0.00239165
DIRC1	0.551016	0.000222715	0.00239373
ALDH3B2	0.320127	0.000222817	0.00239373
NUMB	0.32649	0.000223504	0.0023986
PGBD1	-0.373903	0.000223474	0.0023986
CORO2A	1.06369	0.000224984	0.00241323
BHMT2	1.36845	0.000225113	0.00241335
RHD	0.850457	0.000226819	0.00243037
CLEC1A	0.732622	0.00022747	0.00243607
SP110	0.596592	0.000228005	0.00244053
DEFB1	0.5266	0.000228154	0.00244086
NOB1	-0.287063	0.000229148	0.00245001
CDCA5	-0.738337	0.000229248	0.00245001
CPXM2	1.83097	0.000231427	0.00247201
TRPV4	1.02044	0.000232222	0.00247921
INPP4A	0.329173	0.000233033	0.00248657
AIF1L	-0.833448	0.000233286	0.00248797
C10orf118	0.516202	0.000234143	0.00249582
COG4	-0.309913	0.00023653	0.00251996
APOBEC3F	0.832124	0.000236976	0.0025234
C14orf80	-0.70654	0.000237296	0.0025254
ASTN1	-0.791819	0.00023741	0.0025254
PA2G4	-0.278117	0.000238952	0.00254049
NFATC2	1.21094	0.000239494	0.00254485
MANEAL	-0.845598	0.00023961	0.00254485
PLIN4	1.09696	0.000239827	0.00254584
RBP7	1.05995	0.000240106	0.00254616
ABP1	0.711959	0.000240055	0.00254616
KCNE3	0.715904	0.000240393	0.0025465
HLX	0.709826	0.00024051	0.0025465
DHPS	-0.443511	0.000240378	0.0025465
GPR109B	1.14978	0.000240697	0.00254717
ZNF48	-0.393327	0.000241057	0.00254966
DDX39	-0.403181	0.000242122	0.00255962
SLC38A9	0.256405	0.000242659	0.00256397
GGT8P	-1.34474	0.000242958	0.00256581
COX15	0.27924	0.000243723	0.00257257
WBSCR27	1.11412	0.000244267	0.00257698
FBXO32	0.945168	0.000244589	0.00257796
OLIG1	-1.54598	0.000244611	0.00257796
KLF11	0.632728	0.000244866	0.00257932
TRMT61A	-0.432249	0.000245342	0.00258301
EPB41	0.762124	0.000245736	0.00258583
CFLAR	0.410595	0.000247636	0.00260449
NSMAF	0.297169	0.000248045	0.00260612
EFNA2	-1.24565	0.000247938	0.00260612
TMEM110	0.33739	0.000249274	0.00261769
NAV3	1.1055	0.000251884	0.00264375
IGFBP6	1.3164	0.000253792	0.00266225
MGP	1.23503	0.000253906	0.00266225
CDCA3	-0.67673	0.000254412	0.0026662
CES8	1.12824	0.000256166	0.0026832
TXNDC2	-0.751578	0.000256936	0.0026899
SIRT6	-0.335746	0.000257281	0.00269214
KIF2C	-0.830969	0.000258033	0.00269864
BTBD19	0.82663	0.000258995	0.00270732
IL1R2	1.60993	0.000259169	0.00270776
IDO1	1.59963	0.000259329	0.00270805
RAG1AP1	0.492212	0.000259568	0.00270917
ABCD3	-0.385234	0.00026107	0.00272346
TMEM145	-1.13313	0.0002622	0.00273386
NCAPH	-0.829808	0.000262554	0.00273616
SLC17A9	0.942212	0.000263569	0.002745
XPO5	-0.383038	0.000263803	0.002745
GAPDH	-0.518947	0.000263739	0.002745
MRPS26	-0.433132	0.00026482	0.00275418
EPHB6	1.21058	0.000264991	0.00275456
TMEM109	0.38721	0.000265786	0.00276065
POMT2	-0.455079	0.000265845	0.00276065
PRRG1	0.631548	0.000266304	0.00276402
KCNAB1	0.696648	0.000267372	0.0027737
MAP3K5	0.626062	0.000267803	0.00277677
TH1L	-0.306248	0.000269884	0.00279693
ATP8B1	0.891831	0.000270271	0.00279952
OLR1	1.02924	0.000270855	0.00280416
PIM1	0.669233	0.000271193	0.00280624
CCL3L1	1.59312	0.00027163	0.00280935
PARM1	1.20384	0.000272007	0.00281155
PRMT5	-0.399298	0.000272116	0.00281155
CLEC4E	1.35436	0.000273051	0.00281979
FAM116A	0.248055	0.000273609	0.00282413
PRELP	0.900946	0.000274357	0.00283043
C10orf125	0.837437	0.000274647	0.00283199
SDCCAG3	-0.32601	0.000274868	0.00283285
NANOS3	-0.773752	0.000275941	0.00284248
INHBA	1.31989	0.000276243	0.00284416
ASCL4	0.400428	0.00027842	0.00286243
ZC3HC1	-0.280607	0.000278435	0.00286243
TAF6L	-0.334621	0.000278159	0.00286243
CACNA1F	0.775878	0.000278693	0.00286365
[truncated: 2,574 more rows]
